# Supplementary material for: Identifying a Hypoxia-Related Long Non-Coding RNAs Signature to Improve the Prediction of Prognosis and Immunotherapy Response in Hepatocellular Carcinoma
Source: Front Genet. 2021 Nov 30;12:785185. doi: 10.3389/fgene.2021.785185 (PMC8669612; doi:10.3389/fgene.2021.785185)
Supplement: Supplementary file 2 [file DataSheet2.xlsx]

## Sheet: Table S1
Table S1 clinicopathological characteristics
Characteristic	337 hepatocellular carcinoma patients
Age
<65 years	205 (60.8%)
>=65 years	132 (39.2%)
Sex
Female	106 (31.5%)
Male	231 (68.5%)
Status
alive	218 (64.7%)
dead	119 (35.3%)
AFP
high (>=400)	61 (18.1%)
low (<400)	198 (58.8%)
unknown	78 (23.1%)
Tumor Grade
G1	53 (15.7%)
G2	161 (47.8%)
G3	111 (32.9%)
G4	12 (3.56%)
Pathologic T Stage
T1	167 (49.6%)
T2	82 (24.3%)
T3	74 (22.0%)
T4	13 (3.86%)
unknown	1 (0.30%)
Pathologic N Stage
N0	238 (70.6%)
N1	3 (0.89%)
NX	95 (28.2%)
unknown	1 (0.30%)
Pathologic M Stage
M0	242 (71.8%)
M1	3 (0.89%)
MX	92 (27.3%)
Tumor Stage
I	160 (47.5%)
II	76 (22.6%)
III	80 (23.7%)
IV	3 (0.89%)
unknown	18 (5.34%)

## Sheet: Table S2
Table S2 detailed clinical parameters in TCGA-LIHC cohort
patient id	status	Age	Sex	T	N	M	stage	grade	AFP	Progressed
TCGA-DD-A4NQ	dead	<65	Male	T2	N0	M0	II	G2	low	Yes
TCGA-DD-AAVV	alive	>=65	Female	T1	N0	M0	I	G2	high	No
TCGA-DD-A39Y	dead	<65	Male	T2	N+	M+	II	G2	low	unknown
TCGA-BC-A10W	dead	<65	Male	T2	N0	M0	I	G2	low	unknown
TCGA-CC-5260	dead	<65	Male	T3-4	N0	M0	III-IV	G3-4	low	unknown
TCGA-CC-A7IJ	alive	<65	Female	T3-4	N0	M0	III-IV	G3-4	low	No
TCGA-DD-A1EF	dead	>=65	Male	T2	N+	M+	II	G2	low	unknown
TCGA-DD-AADL	alive	>=65	Male	T1	N+	M0	I	G3-4	low	No
TCGA-GJ-A9DB	dead	<65	Male	T3-4	N0	M0	III-IV	G2	low	unknown
TCGA-DD-AACU	alive	<65	Female	T1	N+	M+	I	G1	unknown	No
TCGA-EP-A2KA	dead	<65	Male	T1	N+	M0	I	G2	low	Yes
TCGA-BD-A3EP	alive	<65	Female	T1	N+	M+	I	G2	unknown	No
TCGA-DD-A3A1	dead	>=65	Male	T1	N0	M0	I	G3-4	high	unknown
TCGA-DD-A114	dead	<65	Male	T1	N+	M+	I	G2	unknown	unknown
TCGA-BC-4072	dead	<65	Male	T3-4	N0	M0	III-IV	G3-4	high	Yes
TCGA-G3-AAV7	alive	<65	Female	T1	N0	M0	I	G3-4	low	No
TCGA-CC-5261	dead	>=65	Male	T3-4	N0	M0	III-IV	G2	high	unknown
TCGA-ZP-A9D2	dead	>=65	Male	T3-4	N0	M0	III-IV	G3-4	high	Yes
TCGA-G3-A25T	alive	>=65	Female	T1	N0	M0	I	G2	high	Yes
TCGA-G3-A5SJ	alive	<65	Female	T1	N0	M0	I	G2	low	Yes
TCGA-CC-A3M9	dead	>=65	Male	T3-4	N0	M0	III-IV	G2	high	Yes
TCGA-UB-A7MA	alive	<65	Male	T2	N+	M0	II	G2	low	Yes
TCGA-BC-A112	dead	<65	Male	T2	N0	M0	II	G3-4	low	unknown
TCGA-BC-A10U	dead	>=65	Male	T1	N+	M+	I	G1	unknown	Yes
TCGA-QA-A7B7	alive	<65	Male	T2	unknown	M0	II	G3-4	low	Yes
TCGA-CC-A8HT	dead	>=65	Male	T3-4	N0	M0	III-IV	G2	high	Yes
TCGA-FV-A4ZP	dead	>=65	Male	T2	N+	M+	II	G2	low	unknown
TCGA-DD-A4NJ	alive	>=65	Male	T1	N0	M0	I	G2	high	Yes
TCGA-G3-A25X	alive	>=65	Male	T1	N0	M+	I	G2	low	No
TCGA-BC-A10Z	dead	>=65	Male	T2	N0	M0	II	G3-4	low	unknown
TCGA-DD-A1EG	dead	>=65	Female	T1	N+	M0	I	G2	high	Yes
TCGA-MI-A75I	alive	>=65	Female	T3-4	N0	M0	III-IV	G2	high	Yes
TCGA-FV-A3I0	alive	<65	Male	T3-4	N0	M+	III-IV	G3-4	high	Yes
TCGA-CC-A1HT	dead	<65	Female	T3-4	N0	M+	III-IV	G2	high	unknown
TCGA-DD-A4NA	alive	<65	Male	T1	N0	M0	I	G2	low	No
TCGA-DD-AA3A	dead	<65	Male	T1	N0	M0	unknown	G2	unknown	unknown
TCGA-BC-A3KG	alive	>=65	Male	T2	N0	M0	II	G2	low	Yes
TCGA-CC-A3MA	dead	>=65	Male	T3-4	N+	M0	III-IV	G3-4	unknown	Yes
TCGA-ZP-A9CZ	alive	>=65	Female	T1	N0	M0	I	G1	unknown	No
TCGA-BC-A10Y	dead	<65	Male	T2	N+	M+	II	G2	low	Yes
TCGA-UB-A7MB	alive	<65	Female	T2	N+	M0	II	G2	low	Yes
TCGA-DD-AACI	alive	<65	Male	T1	N0	M0	unknown	G3-4	low	Yes
TCGA-G3-A7M6	alive	<65	Male	T1	N+	M+	I	G2	unknown	Yes
TCGA-CC-A5UD	dead	<65	Female	T3-4	N+	M+	III-IV	G3-4	unknown	Yes
TCGA-WX-AA44	alive	>=65	Female	T1	N+	M+	I	G2	low	Yes
TCGA-YA-A8S7	dead	<65	Male	T2	N0	M0	I	G2	low	Yes
TCGA-DD-AACH	dead	>=65	Female	T1	N0	M0	I	G3-4	high	Yes
TCGA-CC-A8HV	dead	>=65	Male	T3-4	N+	M+	III-IV	G2	low	Yes
TCGA-G3-A7M9	dead	>=65	Female	T2	N+	M+	II	G2	low	unknown
TCGA-CC-A5UE	dead	>=65	Male	T3-4	N+	M+	III-IV	G1	unknown	Yes
TCGA-DD-AACZ	dead	<65	Male	T1	N+	M+	I	G1	unknown	Yes
TCGA-DD-AADC	dead	>=65	Male	T1	N+	M+	I	G2	unknown	Yes
TCGA-ZS-A9CF	alive	<65	Male	T3-4	N0	M0	III-IV	G2	unknown	Yes
TCGA-G3-A25S	dead	<65	Male	T2	N0	M0	II	G3-4	low	Yes
TCGA-BC-A217	dead	>=65	Male	T1	N+	M+	I	G1	unknown	unknown
TCGA-DD-AAD5	alive	<65	Male	T2	N0	M0	I	G2	low	Yes
TCGA-K7-AAU7	alive	<65	Male	T2	N0	M0	II	G3-4	low	Yes
TCGA-DD-A3A7	dead	<65	Male	T2	N0	M0	II	G3-4	low	Yes
TCGA-2Y-A9H2	alive	<65	Male	T1	N0	M0	I	G3-4	high	No
TCGA-ED-A82E	alive	>=65	Male	T1	N0	M0	I	G3-4	low	No
TCGA-UB-A7MD	dead	<65	Male	T1	N+	M+	I	G2	unknown	unknown
TCGA-4R-AA8I	dead	>=65	Male	T1	N0	M0	I	G1	low	Yes
TCGA-DD-A1EL	dead	>=65	Male	T1	N0	M0	I	G1	low	unknown
TCGA-DD-AADV	alive	>=65	Male	T1	N0	M+	I	G2	low	No
TCGA-2Y-A9GS	dead	<65	Male	T2	N0	M0	I	G2	low	Yes
TCGA-DD-A39V	dead	<65	Male	T3-4	N0	M0	III-IV	G1	high	Yes
TCGA-DD-AACP	alive	<65	Male	T2	N0	M0	II	G3-4	low	No
TCGA-DD-A73E	alive	<65	Male	T1	N0	M0	unknown	G3-4	low	No
TCGA-2Y-A9H4	alive	>=65	Male	T1	N0	M+	I	G2	low	No
TCGA-RG-A7D4	alive	<65	Male	T2	N+	M+	II	G2	low	No
TCGA-CC-A7IK	dead	>=65	Male	T3-4	N0	M0	III-IV	G3-4	high	Yes
TCGA-DD-AAEE	alive	<65	Male	T1	N0	M0	I	G1	low	Yes
TCGA-2Y-A9HA	dead	<65	Female	T2	N0	M0	II	G2	low	unknown
TCGA-DD-AACB	alive	<65	Male	T2	N+	M0	II	G3-4	low	No
TCGA-G3-AAV6	dead	<65	Female	T3-4	N0	M0	II	G3-4	low	Yes
TCGA-5R-AA1C	alive	<65	Male	T1	N0	M0	I	G1	low	No
TCGA-ED-A8O6	dead	>=65	Female	T2	N+	M0	II	G2	low	unknown
TCGA-DD-AADD	alive	<65	Male	T2	N+	M+	II	G2	low	No
TCGA-DD-AACG	dead	>=65	Male	T2	N+	M+	II	G2	low	Yes
TCGA-EP-A3RK	alive	>=65	Female	T1	N0	M0	I	G3-4	unknown	Yes
TCGA-DD-AADO	alive	<65	Male	T3-4	N0	M0	III-IV	G1	low	No
TCGA-UB-A7MC	alive	<65	Male	T2	N0	M0	II	G2	low	Yes
TCGA-KR-A7K7	alive	<65	Male	T3-4	N0	M0	III-IV	G3-4	low	Yes
TCGA-G3-A5SM	alive	>=65	Female	T1	N+	M0	I	G2	low	Yes
TCGA-MI-A75E	alive	>=65	Male	T1	N0	M0	I	G1	low	No
TCGA-DD-A11D	dead	>=65	Male	T1	N0	M0	I	G1	unknown	Yes
TCGA-CC-5262	dead	<65	Male	T3-4	N0	M0	III-IV	G2	low	unknown
TCGA-ES-A2HT	dead	<65	Male	T1	N0	M0	I	G2	low	unknown
TCGA-DD-AAW0	alive	<65	Male	T1	N0	M0	I	G3-4	unknown	No
TCGA-G3-A3CI	alive	<65	Male	T1	N0	M0	unknown	G3-4	high	No
TCGA-DD-A1EB	alive	>=65	Male	T1	N0	M0	I	G2	high	Yes
TCGA-DD-A1ED	alive	<65	Female	T1	N0	M0	I	G3-4	unknown	No
TCGA-DD-AADY	alive	>=65	Male	T1	N0	M0	I	G2	unknown	No
TCGA-DD-AADP	alive	<65	Male	T1	N0	M+	I	G3-4	unknown	No
TCGA-BC-A69I	alive	<65	Male	T1	N0	M0	unknown	G2	unknown	No
TCGA-DD-AAVW	alive	>=65	Female	T2	N0	M0	II	G2	low	No
TCGA-LG-A9QC	alive	<65	Female	T3-4	N0	M0	III-IV	G3-4	low	No
TCGA-DD-A11C	alive	>=65	Male	T1	N0	M+	I	G2	low	No
TCGA-G3-A3CG	alive	<65	Male	T2	N0	M0	I	G2	low	Yes
TCGA-DD-AADU	alive	<65	Male	T2	N0	M0	I	G2	low	No
TCGA-2Y-A9HB	alive	<65	Female	T1	N+	M+	I	G1	unknown	No
TCGA-BD-A2L6	alive	<65	Male	T2	N0	M0	I	G2	low	Yes
TCGA-KR-A7K2	alive	<65	Male	T1	N+	M0	I	G2	low	No
TCGA-K7-A6G5	alive	<65	Male	T3-4	N0	M0	III-IV	G2	low	No
TCGA-DD-AADS	alive	>=65	Male	T1	N0	M+	I	G2	low	No
TCGA-DD-A1EE	dead	<65	Male	T1	N0	M0	I	G3-4	low	Yes
TCGA-G3-A25U	alive	<65	Male	T1	N0	M+	I	G2	unknown	No
TCGA-KR-A7K8	alive	<65	Female	T2	N0	M0	II	G2	low	No
TCGA-DD-AADK	alive	<65	Male	T2	N0	M0	II	G2	low	No
TCGA-2Y-A9GZ	dead	>=65	Male	T1	N0	M0	I	G2	high	Yes
TCGA-DD-A4NG	dead	<65	Male	T1	N0	M0	I	G3-4	low	Yes
TCGA-2Y-A9H0	alive	<65	Male	T2	N+	M+	II	G2	low	No
TCGA-G3-A25V	alive	>=65	Male	T1	N+	M0	I	G2	high	Yes
TCGA-DD-AADQ	alive	>=65	Male	T1	N0	M0	I	G2	high	No
TCGA-WQ-AB4B	alive	>=65	Male	T1	N0	M0	I	G2	low	Yes
TCGA-DD-A39X	dead	<65	Female	T1	N0	M+	I	G3-4	unknown	Yes
TCGA-WX-AA47	dead	<65	Male	T1	N0	M0	unknown	G2	low	Yes
TCGA-DD-A3A4	dead	<65	Male	T3-4	N0	M0	III-IV	G2	low	Yes
TCGA-DD-AACX	alive	<65	Male	T1	N0	M0	I	G3-4	low	Yes
TCGA-G3-A5SK	alive	<65	Male	T3-4	N0	M0	III-IV	G1	low	Yes
TCGA-DD-A1EC	alive	<65	Male	T1	N0	M0	unknown	G1	unknown	Yes
TCGA-DD-AAD3	alive	<65	Male	T3-4	N0	M0	III-IV	G3-4	low	No
TCGA-BD-A3ER	alive	>=65	Male	T1	N0	M0	I	G2	low	Yes
TCGA-DD-AAVQ	alive	>=65	Female	T2	N0	M+	II	G2	low	Yes
TCGA-DD-AAC9	alive	>=65	Female	T1	N0	M0	I	G3-4	low	No
TCGA-DD-A4NK	dead	<65	Female	T1	N0	M0	I	G2	low	Yes
TCGA-NI-A4U2	dead	>=65	Female	T1	N0	M0	I	G3-4	low	Yes
TCGA-DD-A11A	alive	<65	Female	T2	N0	M0	II	G3-4	low	No
TCGA-DD-A3A6	dead	<65	Male	T3-4	N0	M0	III-IV	G1	high	unknown
TCGA-XR-A8TC	alive	>=65	Male	T1	N+	M+	I	G2	low	No
TCGA-MI-A75C	alive	<65	Female	T1	N0	M0	I	G2	low	No
TCGA-DD-AACT	alive	<65	Male	T1	N0	M0	I	G3-4	low	No
TCGA-XR-A8TG	alive	<65	Male	T1	N0	M0	unknown	G2	low	Yes
TCGA-2Y-A9H9	alive	<65	Male	T1	N+	M0	I	G2	low	Yes
TCGA-DD-AACO	alive	>=65	Male	T1	N0	M0	I	G3-4	high	Yes
TCGA-G3-A25Z	alive	>=65	Male	T1	N+	M+	I	G2	low	No
TCGA-DD-A4NV	alive	<65	Female	T1	N0	M0	I	G3-4	low	No
TCGA-FV-A2QR	dead	>=65	Female	T3-4	N0	M0	III-IV	G1	high	Yes
TCGA-3K-AAZ8	alive	>=65	Male	T3-4	N0	M0	III-IV	G2	high	Yes
TCGA-2Y-A9H5	dead	<65	Female	T2	N+	M+	II	G3-4	low	Yes
TCGA-DD-AAEA	alive	<65	Female	T1	N0	M0	unknown	G3-4	unknown	No
TCGA-DD-AAD8	alive	<65	Female	T1	N0	M0	I	G3-4	low	No
TCGA-5R-AAAM	dead	>=65	Female	T1	N+	M+	I	G1	unknown	unknown
TCGA-EP-A3JL	alive	<65	Male	T1	N+	M0	I	G1	low	No
TCGA-ED-A459	alive	<65	Male	T2	N0	M0	II	G3-4	low	No
TCGA-DD-A73C	alive	<65	Male	T1	N0	M0	I	G2	low	Yes
TCGA-MR-A520	alive	>=65	Female	T3-4	N0	M0	III-IV	G2	high	No
TCGA-G3-A7M5	alive	>=65	Female	T1	N0	M0	I	G2	high	No
TCGA-MI-A75G	alive	>=65	Male	T1	N0	M0	I	G2	high	No
TCGA-DD-AAE4	alive	>=65	Male	T1	N0	M0	I	G2	high	Yes
TCGA-DD-A4NI	alive	>=65	Male	T1	N0	M0	I	G2	high	No
TCGA-BC-A5W4	dead	>=65	Male	T3-4	N0	M0	III-IV	G2	high	Yes
TCGA-MR-A8JO	alive	<65	Male	T1	N0	M0	I	G3-4	low	No
TCGA-CC-A7IL	dead	>=65	Female	T3-4	N0	M0	III-IV	G3-4	high	Yes
TCGA-UB-AA0U	alive	<65	Female	T1	N+	M+	I	G3-4	unknown	Yes
TCGA-ZP-A9D0	alive	>=65	Female	T3-4	N0	M0	III-IV	G3-4	high	No
TCGA-ED-A7XP	alive	<65	Female	T1	N+	M+	I	G2	unknown	Yes
TCGA-DD-AAE2	alive	>=65	Male	T1	N+	M+	I	G3-4	low	No
TCGA-DD-AADF	dead	>=65	Female	T2	N0	M0	II	G3-4	low	unknown
TCGA-2Y-A9H1	dead	<65	Female	T1	N0	M0	I	G3-4	low	Yes
TCGA-DD-AAD2	alive	<65	Male	T1	N+	M+	I	G1	unknown	No
TCGA-BC-A10R	dead	<65	Female	T1	N+	M+	I	G1	unknown	Yes
TCGA-2Y-A9GV	dead	>=65	Female	T1	N0	M0	I	G3-4	high	Yes
TCGA-BC-A10T	dead	>=65	Male	T3-4	N0	M+	III-IV	G3-4	unknown	Yes
TCGA-WJ-A86L	alive	>=65	Male	T1	N+	M0	I	G2	high	No
TCGA-DD-A3A2	dead	<65	Male	T3-4	N+	M0	III-IV	G1	unknown	unknown
TCGA-DD-AAVR	alive	>=65	Female	T1	N+	M+	I	G2	unknown	No
TCGA-2Y-A9GX	alive	<65	Male	T1	N0	M0	unknown	G3-4	low	Yes
TCGA-DD-AACQ	dead	>=65	Female	T1	N0	M0	I	G2	high	Yes
TCGA-G3-A3CH	alive	>=65	Male	T1	N+	M+	I	G2	low	Yes
TCGA-CC-A9FS	alive	>=65	Male	T3-4	N+	M0	III-IV	G2	unknown	Yes
TCGA-ED-A627	alive	>=65	Male	T3-4	N+	M0	III-IV	G2	unknown	No
TCGA-DD-AACF	dead	<65	Male	T1	N+	M+	I	G1	high	Yes
TCGA-K7-A5RF	alive	>=65	Male	T1	N0	M0	I	G1	high	Yes
TCGA-G3-A7M7	alive	<65	Male	T1	N0	M0	I	G2	low	No
TCGA-G3-AAUZ	alive	<65	Male	T1	N0	M0	I	G3-4	low	No
TCGA-RC-A7SK	alive	<65	Female	T1	N+	M+	I	G3-4	unknown	Yes
TCGA-WX-AA46	alive	<65	Female	T1	N0	M0	unknown	G3-4	low	No
TCGA-FV-A2QQ	alive	<65	Female	T3-4	N+	M+	III-IV	G2	unknown	No
TCGA-DD-A119	dead	<65	Female	T2	N+	M0	II	G3-4	low	unknown
TCGA-DD-AAEH	alive	<65	Male	T3-4	N+	M+	III-IV	G2	unknown	Yes
TCGA-DD-AAE3	alive	<65	Female	T1	N0	M0	I	G1	low	No
TCGA-BC-A10S	dead	>=65	Male	T3-4	N+	M+	III-IV	G1	unknown	Yes
TCGA-PD-A5DF	dead	>=65	Female	T3-4	N+	M+	III-IV	G2	low	unknown
TCGA-5R-AA1D	alive	>=65	Male	T1	N0	M0	I	G1	high	No
TCGA-G3-AAV0	alive	<65	Male	T1	N0	M0	I	G3-4	low	No
TCGA-2Y-A9H6	alive	<65	Male	T2	N0	M0	II	G3-4	low	No
TCGA-2Y-A9GW	dead	<65	Male	T1	N0	M0	I	G2	low	Yes
TCGA-DD-A73D	alive	<65	Male	T1	N0	M0	I	G1	low	Yes
TCGA-DD-A115	dead	>=65	Male	T1	N0	M+	I	G2	unknown	Yes
TCGA-XR-A8TF	dead	>=65	Male	T1	N+	M+	I	G1	unknown	Yes
TCGA-CC-A3MC	alive	>=65	Male	T3-4	N+	M+	III-IV	G1	high	Yes
TCGA-DD-A73A	alive	<65	Female	T1	N0	M0	I	G3-4	low	No
TCGA-DD-A4NL	alive	<65	Male	T1	N0	M0	I	G3-4	low	No
TCGA-ZP-A9CV	dead	<65	Male	T2	N0	M0	I	G3-4	low	unknown
TCGA-DD-A113	alive	<65	Female	T2	N0	M0	II	G3-4	low	Yes
TCGA-2Y-A9GT	dead	<65	Female	T1	N+	M+	I	G2	unknown	Yes
TCGA-DD-AACJ	alive	<65	Male	T1	N+	M+	I	G1	unknown	Yes
TCGA-DD-AAEK	alive	<65	Male	T2	N+	M+	II	G2	low	No
TCGA-ZS-A9CE	alive	>=65	Male	T3-4	N+	M+	III-IV	G2	high	Yes
TCGA-RC-A7SB	alive	<65	Male	T1	N0	M0	I	G2	low	No
TCGA-DD-A3A3	dead	>=65	Male	T1	N0	M0	I	G2	high	unknown
TCGA-G3-A5SI	dead	<65	Female	T1	N0	M+	I	G2	unknown	Yes
TCGA-DD-AAE6	alive	<65	Male	T2	N0	M0	I	G3-4	low	Yes
TCGA-NI-A8LF	alive	<65	Male	T3-4	N0	M0	III-IV	G3-4	unknown	No
TCGA-DD-A39Z	dead	<65	Female	T3-4	N0	M0	III-IV	G2	low	unknown
TCGA-CC-A7IF	dead	<65	Male	T3-4	N0	M0	III-IV	G2	low	Yes
TCGA-ZS-A9CD	dead	<65	Female	T3-4	N0	M0	III-IV	G1	unknown	Yes
TCGA-DD-AAD6	alive	>=65	Female	T3-4	N0	M0	III-IV	G3-4	unknown	Yes
TCGA-HP-A5MZ	dead	>=65	Male	T3-4	N0	M0	III-IV	G1	unknown	unknown
TCGA-DD-A73F	alive	<65	Female	T2	N0	M0	II	G2	low	No
TCGA-DD-AAEI	alive	<65	Male	T1	N+	M+	I	G3-4	unknown	Yes
TCGA-DD-AAVY	alive	>=65	Female	T1	N0	M+	I	G3-4	low	No
TCGA-DD-AAEG	alive	<65	Male	T1	N0	M0	unknown	G3-4	low	No
TCGA-K7-A5RG	alive	<65	Male	T1	N+	M+	I	G2	unknown	No
TCGA-XR-A8TD	alive	<65	Male	T2	N0	M0	II	G2	low	No
TCGA-DD-AACY	alive	<65	Male	T2	N0	M0	II	G3-4	low	Yes
TCGA-LG-A9QD	alive	<65	Female	T3-4	N0	M+	III-IV	G2	unknown	No
TCGA-O8-A75V	alive	>=65	Female	T1	N0	M0	I	G2	unknown	No
TCGA-ZP-A9CY	alive	<65	Male	T3-4	N+	M+	III-IV	G3-4	unknown	No
TCGA-G3-A7M8	alive	>=65	Male	T1	N0	M0	I	G2	high	No
TCGA-DD-AACE	alive	<65	Male	T1	N0	M0	I	G2	high	Yes
TCGA-DD-A4NB	alive	<65	Male	T1	N0	M0	I	G3-4	low	Yes
TCGA-DD-AAVX	alive	<65	Male	T1	N0	M0	unknown	G2	low	Yes
TCGA-LG-A6GG	alive	>=65	Male	T3-4	N+	M+	III-IV	G1	unknown	No
TCGA-DD-AAW3	alive	<65	Female	T1	N0	M0	I	G3-4	low	No
TCGA-G3-A6UC	alive	>=65	Male	T1	N0	M0	I	G3-4	low	Yes
TCGA-5C-A9VH	alive	>=65	Female	unknown	N+	M+	III-IV	G1	unknown	No
TCGA-DD-AADR	alive	<65	Male	T1	N0	M0	I	G2	low	Yes
TCGA-EP-A12J	alive	<65	Male	T3-4	N0	M0	III-IV	G3-4	low	No
TCGA-G3-AAV2	alive	<65	Male	T1	N0	M0	I	G2	low	No
TCGA-DD-A4NO	alive	<65	Male	T1	N0	M0	I	G3-4	unknown	Yes
TCGA-DD-AACV	alive	<65	Female	T1	N0	M+	I	G3-4	unknown	Yes
TCGA-DD-A116	dead	<65	Female	T1	N+	M+	I	G2	unknown	Yes
TCGA-DD-AAE9	alive	<65	Male	T1	N0	M0	I	G3-4	low	No
TCGA-DD-AAVP	alive	<65	Male	T1	N0	M0	unknown	G2	unknown	Yes
TCGA-G3-AAV5	alive	<65	Female	T3-4	N0	M0	III-IV	G3-4	low	Yes
TCGA-ZS-A9CG	alive	<65	Female	T3-4	N0	M0	III-IV	G3-4	low	No
TCGA-DD-A39W	dead	<65	Male	T3-4	N0	M0	III-IV	G2	low	unknown
TCGA-DD-A1EA	alive	<65	Male	T1	N0	M0	I	G3-4	low	Yes
TCGA-G3-A3CJ	alive	<65	Male	T1	N0	M0	I	G2	low	Yes
TCGA-DD-AACA	alive	>=65	Female	T1	N0	M0	I	G2	high	Yes
TCGA-DD-AACS	alive	<65	Male	T1	N0	M0	unknown	G3-4	unknown	No
TCGA-DD-A3A5	dead	<65	Male	T2	N0	M0	I	G3-4	low	Yes
TCGA-DD-A4NF	alive	>=65	Male	T1	N0	M0	I	G3-4	high	Yes
TCGA-DD-AACD	dead	<65	Male	T1	N0	M0	I	G3-4	low	Yes
TCGA-G3-AAV3	alive	>=65	Male	T1	N0	M0	I	G3-4	high	No
TCGA-CC-A7IH	alive	>=65	Male	T3-4	N0	M0	III-IV	G2	high	No
TCGA-G3-A5SL	alive	<65	Male	T1	N0	M0	I	G2	low	No
TCGA-ED-A7XO	alive	<65	Female	T1	N0	M0	I	G3-4	low	Yes
TCGA-DD-AADI	alive	>=65	Male	T1	N+	M+	I	G1	unknown	No
TCGA-CC-A7IE	dead	>=65	Male	T3-4	N0	M+	III-IV	G3-4	unknown	Yes
TCGA-KR-A7K0	dead	>=65	Female	T1	N0	M+	I	G2	low	unknown
TCGA-XR-A8TE	alive	>=65	Male	T2	N0	M0	II	G2	low	Yes
TCGA-ZP-A9D4	alive	<65	Male	T1	N0	M0	I	G1	low	No
TCGA-DD-AAW1	alive	<65	Male	T1	N0	M0	I	G3-4	low	No
TCGA-DD-AAEB	alive	<65	Male	T1	N0	M0	unknown	G2	low	No
TCGA-DD-AADG	alive	>=65	Male	T2	N+	M0	II	G2	low	Yes
TCGA-DD-AAW2	alive	<65	Male	T1	N0	M0	I	G3-4	low	Yes
TCGA-DD-AAVU	alive	<65	Female	T1	N0	M0	I	G3-4	high	Yes
TCGA-G3-AAV1	dead	>=65	Female	T1	N0	M0	I	G1	unknown	Yes
TCGA-EP-A26S	alive	>=65	Male	T3-4	N+	M+	III-IV	G3-4	unknown	No
TCGA-DD-A4NP	alive	<65	Male	T1	N0	M0	I	G3-4	unknown	Yes
TCGA-G3-A3CK	alive	<65	Male	T1	N0	M0	I	G3-4	low	No
TCGA-GJ-A3OU	alive	>=65	Male	T1	N0	M0	I	G3-4	unknown	Yes
TCGA-BC-A110	dead	<65	Male	T3-4	N0	M0	III-IV	G3-4	low	Yes
TCGA-GJ-A6C0	dead	<65	Male	T3-4	N0	M0	III-IV	G1	low	unknown
TCGA-DD-A1EK	dead	<65	Male	T1	N+	M+	I	G2	unknown	Yes
TCGA-BC-A10X	dead	<65	Female	T2	N0	M0	II	G2	low	unknown
TCGA-DD-A73B	dead	>=65	Female	T1	N+	M+	I	G1	unknown	Yes
TCGA-FV-A3R3	dead	<65	Female	T3-4	N0	M+	III-IV	G2	unknown	unknown
TCGA-2Y-A9GY	dead	>=65	Female	T2	N+	M+	II	G1	low	Yes
TCGA-DD-A1EJ	dead	>=65	Male	T2	N+	M+	II	G2	low	Yes
TCGA-CC-5263	dead	<65	Female	T3-4	N0	M0	III-IV	G2	low	unknown
TCGA-CC-5264	dead	<65	Female	T3-4	N0	M0	III-IV	G3-4	low	unknown
TCGA-DD-AACL	dead	>=65	Male	T2	N0	M0	II	G2	low	unknown
TCGA-CC-A7IG	dead	<65	Male	T3-4	N0	M0	III-IV	G1	low	Yes
TCGA-DD-AAE1	alive	>=65	Male	T2	N+	M0	II	G3-4	low	No
TCGA-DD-A3A9	dead	>=65	Male	T2	N+	M+	II	G2	low	Yes
TCGA-5C-A9VG	alive	<65	Male	T3-4	N0	M0	III-IV	G2	low	No
TCGA-DD-AADB	alive	<65	Female	T2	N0	M0	II	G2	low	No
TCGA-DD-AAVZ	alive	>=65	Male	T2	N0	M0	II	G3-4	low	No
TCGA-BC-A216	alive	>=65	Male	T2	N0	M0	II	G3-4	low	No
TCGA-ES-A2HS	dead	<65	Female	T1	N0	M0	unknown	G3-4	low	unknown
TCGA-CC-A8HS	dead	<65	Male	T3-4	N0	M0	III-IV	G2	low	Yes
TCGA-DD-A4NE	dead	>=65	Male	T1	N+	M+	I	G2	unknown	Yes
TCGA-DD-AACC	dead	<65	Male	T1	N+	M+	I	G1	unknown	Yes
TCGA-BC-A8YO	alive	<65	Female	T3-4	N0	M0	III-IV	G3-4	high	Yes
TCGA-CC-A9FW	alive	<65	Female	T3-4	N0	M0	III-IV	G2	high	Yes
TCGA-CC-5259	alive	<65	Male	T3-4	N0	M0	III-IV	G2	high	Yes
TCGA-DD-AAD0	alive	<65	Male	T1	N0	M0	I	G3-4	low	Yes
TCGA-BC-4073	alive	>=65	Female	T3-4	N0	M0	III-IV	G3-4	high	No
TCGA-BC-A69H	alive	<65	Female	T3-4	N0	M0	II	G2	low	No
TCGA-DD-AADJ	alive	>=65	Male	T2	N0	M0	II	G2	low	No
TCGA-ED-A5KG	alive	<65	Male	T2	N+	M+	II	G3-4	low	Yes
TCGA-DD-A73G	alive	<65	Female	T3-4	N0	M0	III-IV	G3-4	low	No
TCGA-UB-A7MF	dead	>=65	Female	T2	N+	M0	II	G2	low	Yes
TCGA-FV-A3I1	dead	>=65	Male	T3-4	N0	M0	III-IV	G3-4	high	unknown
TCGA-CC-A123	alive	>=65	Male	T3-4	N0	M0	III-IV	G3-4	high	Yes
TCGA-ED-A66X	alive	<65	Male	T2	N+	M+	II	G2	low	Yes
TCGA-CC-5258	dead	>=65	Male	T3-4	N0	M0	III-IV	G3-4	high	unknown
TCGA-EP-A2KB	dead	<65	Male	T2	N+	M0	II	G3-4	low	Yes
TCGA-ED-A7PY	alive	<65	Male	T1	N0	M0	I	G2	low	No
TCGA-DD-AACW	alive	>=65	Female	T2	N+	M0	II	G3-4	low	No
TCGA-CC-A8HU	dead	<65	Male	T3-4	N0	M+	III-IV	G1	high	Yes
TCGA-CC-A5UC	dead	<65	Male	T3-4	N0	M+	III-IV	G3-4	unknown	Yes
TCGA-RC-A7SH	alive	>=65	Female	T2	N+	M0	II	G3-4	low	Yes
TCGA-DD-AAVS	alive	>=65	Female	T2	N+	M+	II	G2	low	No
TCGA-DD-AAE7	alive	<65	Male	T1	N0	M0	unknown	G2	low	No
TCGA-CC-A7II	alive	<65	Female	T3-4	N+	M0	III-IV	G2	unknown	Yes
TCGA-DD-AACN	alive	>=65	Female	T2	N0	M0	II	G3-4	low	Yes
TCGA-RC-A7SF	alive	<65	Male	T2	N0	M0	I	G2	low	Yes
TCGA-DD-AADW	alive	<65	Male	T2	N0	M0	II	G2	low	Yes
TCGA-DD-A1EI	alive	<65	Male	T1	N+	M+	I	G2	unknown	No
TCGA-ED-A8O5	alive	>=65	Female	T2	N0	M0	II	G2	low	No
TCGA-DD-A4NH	alive	<65	Female	T3-4	N0	M0	II	G1	low	Yes
TCGA-DD-A1EH	alive	<65	Male	T3-4	N0	M0	II	G2	low	Yes
TCGA-DD-A118	alive	<65	Male	T3-4	N0	M0	II	G3-4	low	Yes
TCGA-DD-AADA	alive	<65	Male	T2	N+	M+	II	G1	low	No
TCGA-ED-A66Y	dead	>=65	Female	T2	N+	M+	II	G1	low	unknown
TCGA-DD-AAED	alive	>=65	Male	T2	N+	M0	II	G2	low	Yes
TCGA-2Y-A9GU	alive	<65	Female	T2	N0	M0	II	G1	low	No
TCGA-UB-A7ME	alive	>=65	Female	T2	N0	M0	II	G2	low	No
TCGA-DD-A4ND	alive	>=65	Male	T3-4	N+	M+	III-IV	G2	high	Yes
TCGA-2Y-A9H7	alive	>=65	Male	T1	N0	M0	I	G2	high	Yes
TCGA-RC-A7S9	alive	>=65	Male	T1	N0	M+	I	G3-4	low	No
TCGA-DD-AADN	alive	<65	Male	T3-4	N0	M0	III-IV	G3-4	low	No
TCGA-2Y-A9H8	dead	<65	Male	T3-4	N0	M0	III-IV	G1	unknown	Yes
TCGA-CC-A3MB	dead	<65	Female	T3-4	N0	M0	III-IV	G2	low	Yes
TCGA-ED-A4XI	alive	>=65	Male	T2	N0	M0	II	G3-4	low	No
TCGA-DD-A4NN	dead	<65	Male	T2	N+	M+	II	G1	low	Yes
TCGA-UB-AA0V	alive	<65	Female	T1	N0	M0	I	G2	low	No
TCGA-DD-A4NS	dead	<65	Male	T1	N0	M0	I	G3-4	high	Yes
TCGA-G3-A25Y	dead	>=65	Female	T1	N+	M+	I	G2	unknown	Yes
TCGA-DD-AAE0	alive	<65	Male	T2	N+	M+	II	G1	low	No
TCGA-2Y-A9H3	alive	<65	Male	T2	N+	M+	II	G2	low	Yes
TCGA-DD-AAD1	alive	<65	Male	T2	N0	M0	II	G2	low	Yes

## Sheet: Table S3
Table S3 differentially expressed lncRNAs in GSE155505
lncRNA	logFC	AveExpr	t	P.Value	adj.P.Val	B	direction
AC092954.1	-3.15301	7.58011	-70.3742	3.76377e-09	6.15398e-05	10.5867	down
AC087190.3	2.5729	12.4351	62.5831	7.04964e-09	6.15398e-05	10.3151	up
AC006460.1	-2.44835	7.09545	-48.9443	2.62357e-08	0.000152683	9.61013	down
THRB-AS1	-2.36055	9.57448	-44.8257	4.19624e-08	0.000183155	9.31206	down
LINC00492	-2.65618	7.10031	-41.7125	6.16348e-08	0.000196915	9.05013	down
AC015660.3	-3.22051	9.5535	-39.7568	7.96483e-08	0.000196915	8.86664	down
LINC02242	-2.06563	7.99053	-38.52	9.42858e-08	0.000196915	8.74214	down
AC245884.9	-3.20632	7.87291	-37.6291	1.06828e-07	0.000196915	8.64808	down
LINC01589	-2.70442	7.33854	-36.7883	1.20519e-07	0.000196915	8.55576	down
SH3BP5-AS1	3.36982	11.5335	36.2698	1.30002e-07	0.000196915	8.49702	up
AC243836.1	2.29197	7.10413	36.0418	1.3445e-07	0.000196915	8.47074	up
AC060834.2	-3.67173	7.83451	-35.5609	1.44439e-07	0.000196915	8.4144	down
LINC01612	2.32516	7.02707	35.1444	1.53809e-07	0.000196915	8.36457	up
AC009336.1	-3.88114	8.65092	-34.5042	1.69655e-07	0.000196915	8.28606	down
TM2D3	-2.23568	10.2062	-33.9482	1.85011e-07	0.000196915	8.21592	down
LINC02331	2.28274	7.75447	33.2036	2.08236e-07	0.000196915	8.11903	up
KIRREL1-IT1	1.84768	7.30082	33.1964	2.08477e-07	0.000196915	8.11808	up
SZT2-AS1	2.06617	8.45489	32.9136	2.18205e-07	0.000196915	8.08036	up
KHDRBS3	-2.61627	7.23455	-32.9128	2.18235e-07	0.000196915	8.08024	down
LINC02172	-2.89185	7.22385	-32.7092	2.25575e-07	0.000196915	8.05276	down
AC022733.2	1.9774	6.80895	31.519	2.7485e-07	0.000228505	7.88654	up
SPTY2D1OS	-1.38563	8.20618	-30.889	3.06073e-07	0.000229555	7.79454	down
AC025271.4	-1.98408	9.17334	-30.6558	3.18684e-07	0.000229555	7.75975	down
AL355810.1	-2.03777	8.86377	-30.2876	3.39875e-07	0.000229555	7.70399	down
LIMCH1	1.38721	6.90171	30.2548	3.4184e-07	0.000229555	7.69898	up
AP003717.1	1.64692	9.51913	30.2114	3.44467e-07	0.000229555	7.69232	up
AC105105.3	1.83036	6.8258	29.9946	3.57936e-07	0.000229555	7.65888	up
LINC01717	-2.79936	9.00291	-29.8366	3.68151e-07	0.000229555	7.63427	down
ATOH8	2.41423	8.75798	29.1336	4.17998e-07	0.000249942	7.52238	up
AC119396.2	1.3584	7.63868	28.9858	4.29478e-07	0.000249942	7.49833	up
AC010680.5	-1.27249	7.79021	-28.5858	4.62462e-07	0.000257606	7.43234	down
SH3RF3-AS1	2.8523	8.59716	28.3104	4.86918e-07	0.000257606	7.38612	up
AC013564.1	4.03595	9.38458	28.1715	4.99835e-07	0.000257606	7.36255	up
AC090589.2	-3.26614	7.95923	-28.1047	5.0619e-07	0.000257606	7.35116	down
AC036108.3	-1.52795	9.1557	-27.9775	5.18561e-07	0.000257606	7.32936	down
AC010883.1	-1.84994	9.24099	-27.8515	5.31177e-07	0.000257606	7.3076	down
MBNL1	-1.27248	8.34463	-27.5093	5.67298e-07	0.000262112	7.24783	down
LINC01837	-1.36972	6.97621	-27.4748	5.71094e-07	0.000262112	7.24175	down
LINC00310	-2.74849	8.54359	-27.2362	5.98236e-07	0.000262112	7.19933	down
AC020658.4	2.13459	7.13878	27.2167	6.00521e-07	0.000262112	7.19584	up
AC087623.3	-2.17468	7.1034	-27.063	6.18889e-07	0.000263541	7.16822	down
AC007923.1	2.9623	8.84498	26.9403	6.34031e-07	0.000263561	7.14601	up
PSTK	-2.21044	7.17942	-26.3857	7.08225e-07	0.000272284	7.04376	down
PACRG-AS1	-1.72682	9.14412	-26.2636	7.25905e-07	0.000272284	7.02085	down
NUP50-DT	-1.39934	7.58191	-26.1643	7.40682e-07	0.000272284	7.00209	down
AL356124.2	-2.42966	7.87409	-26.1352	7.45072e-07	0.000272284	6.99658	down
AL138999.1	-0.979684	6.27791	-26.0622	7.5625e-07	0.000272284	6.9827	down
AL596244.1	-1.8108	7.67824	-26.0541	7.5749e-07	0.000272284	6.98117	down
AC009275.1	-2.17936	7.79014	-25.8665	7.87178e-07	0.000272284	6.94524	down
AC092954.2	-2.13893	6.88458	-25.769	8.03142e-07	0.000272284	6.92643	down
AP000424.1	-2.79836	9.16879	-25.725	8.10465e-07	0.000272284	6.91792	down
AL157414.2	-1.85763	11.3696	-25.722	8.10973e-07	0.000272284	6.91733	down
AC017071.1	-1.63393	7.1125	-25.4828	8.52281e-07	0.00027297	6.87064	down
AC009163.6	-2.22314	8.34917	-25.4511	8.57935e-07	0.00027297	6.86441	down
WFDC21P	-3.98684	8.50723	-25.4227	8.63034e-07	0.00027297	6.85882	down
KNL1	1.73795	7.76246	25.354	8.75554e-07	0.00027297	6.84524	up
KLF3-AS1	2.49715	10.3207	24.9392	9.55773e-07	0.000286819	6.76224	up
AC092110.1	-1.89729	6.76069	-24.8714	9.69707e-07	0.000286819	6.74848	down
AC072039.2	-1.83481	8.04446	-24.8057	9.83444e-07	0.000286819	6.7351	down
AC120498.10	3.03567	9.82481	24.795	9.8569e-07	0.000286819	6.73293	up
AC026367.3	-2.19243	8.91328	-24.6486	1.0172e-06	0.000291136	6.70294	down
INPP1	-2.93784	9.34237	-24.5005	1.0503e-06	0.00029576	6.67235	down
AC008403.4	-3.32435	8.83449	-24.3924	1.07527e-06	0.000297784	6.64985	down
AC132872.2	-0.984174	7.74206	-24.2228	1.11587e-06	0.000297784	6.6143	down
AC024075.2	1.84163	12.7423	24.1675	1.12951e-06	0.000297784	6.60263	up
AC010967.1	-0.962042	6.30013	-24.1255	1.14e-06	0.000297784	6.59374	down
CLCN6	-1.17891	7.92283	-24.1145	1.14276e-06	0.000297784	6.59141	down
AC244669.1	3.0367	13.9235	23.9233	1.19213e-06	0.000301644	6.55066	up
AC242842.1	3.0367	13.9235	23.9233	1.19213e-06	0.000301644	6.55066	up
AL354872.2	-2.75553	9.19952	-23.7752	1.2321e-06	0.000304606	6.5188	down
AL135910.1	1.1121	7.90738	23.7125	1.2495e-06	0.000304606	6.50523	up
AC006116.4	-1.50365	7.45512	-23.6886	1.2562e-06	0.000304606	6.50005	down
AC027020.2	-2.13083	8.50379	-23.58	1.28724e-06	0.000304606	6.47639	down
AC010904.2	-1.32655	6.50644	-23.5668	1.29107e-06	0.000304606	6.47351	down
ROCR	-2.64665	7.38792	-23.2132	1.39897e-06	0.00031864	6.39543	down
CLDN15	-2.00744	8.29203	-23.1403	1.42253e-06	0.00031864	6.37913	down
ID3	1.44704	7.28072	23.1374	1.42347e-06	0.00031864	6.37849	up
AC005746.2	-2.52367	8.42407	-23.0708	1.44542e-06	0.00031864	6.36354	down
NCAPD3	1.13549	6.56018	23.0002	1.46913e-06	0.00031864	6.34763	up
AL157392.3	3.19165	10.4584	22.9891	1.4729e-06	0.00031864	6.34511	up
AC023090.1	1.80972	7.24899	22.9407	1.48947e-06	0.00031864	6.33417	up
AC005304.3	-1.38242	6.97337	-22.8794	1.51076e-06	0.00031864	6.32026	down
LINC01354	-1.78309	6.7681	-22.8132	1.53419e-06	0.00031864	6.30516	down
AC011700.1	1.13067	9.18538	22.8004	1.53877e-06	0.00031864	6.30224	up
SCAT8	-3.29964	14.3191	-22.7655	1.55132e-06	0.00031864	6.29427	down
EMC3-AS1	1.05445	10.9537	22.7092	1.57183e-06	0.000319099	6.28137	up
CCDC77	1.40784	7.69173	22.4435	1.67315e-06	0.00032746	6.21986	up
AC129507.2	2.62134	7.75926	22.3835	1.69705e-06	0.00032746	6.20586	up
AP001269.4	-2.04915	8.30723	-22.3752	1.70041e-06	0.00032746	6.2039	down
KIF20B	2.27725	7.78354	22.3259	1.72042e-06	0.00032746	6.19234	up
AP000851.2	3.62319	9.28759	22.2923	1.7342e-06	0.00032746	6.18446	up
AC096772.1	1.82883	13.1127	22.2907	1.73488e-06	0.00032746	6.18408	up
AC092723.3	-1.36107	8.84594	-22.2679	1.7443e-06	0.00032746	6.17872	down
MIR193BHG	2.32439	12.405	21.8491	1.92911e-06	0.000358301	6.07881	up
LINC00239	1.33158	7.47349	21.7375	1.98222e-06	0.000358755	6.05176	up
SHMT2	-0.895039	7.64332	-21.6837	2.00845e-06	0.000358755	6.03865	down
AC137834.2	-0.895039	7.64332	-21.6837	2.00845e-06	0.000358755	6.03865	down
DNM3-IT1	-1.67543	7.68374	-21.6394	2.03033e-06	0.000358755	6.02784	down
FAM20A	-2.17235	7.28361	-21.6034	2.04835e-06	0.000358755	6.01902	down
PTPRB	2.95407	8.08294	21.5905	2.05484e-06	0.000358755	6.01586	up
LINC01637	1.70482	9.15553	21.532	2.08464e-06	0.000360354	6.00147	up
MRPS6	-2.97813	12.6137	-21.3466	2.18243e-06	0.000365964	5.95559	down
AL356234.3	-5.24858	11.131	-21.3184	2.19776e-06	0.000365964	5.94857	down
AC022424.1	-1.08457	8.9628	-21.2844	2.21642e-06	0.000365964	5.94009	down
AC073111.5	-3.10866	10.5177	-21.2784	2.21974e-06	0.000365964	5.93859	down
AC112219.2	1.05554	6.36347	21.2745	2.2219e-06	0.000365964	5.93761	up
AL163953.1	1.60026	6.77156	21.2111	2.25734e-06	0.000368326	5.92173	up
AC099568.2	-4.01241	11.7412	-21.1285	2.30445e-06	0.000372532	5.90098	down
TMEM178A	-1.41781	8.26001	-21.0445	2.35363e-06	0.000373395	5.87974	down
ADD3	1.30101	9.08936	21.0233	2.36622e-06	0.000373395	5.87436	up
RIPPLY3	-1.00762	6.68139	-21.0104	2.37395e-06	0.000373395	5.87108	down
AC099552.3	-2.56989	9.19619	-20.9125	2.43341e-06	0.00037933	5.84615	down
DHFR	0.777255	8.89297	20.8457	2.47503e-06	0.000380236	5.82904	up
AC079601.1	-2.02938	9.32052	-20.8334	2.48278e-06	0.000380236	5.82588	down
INE2	-1.25	6.44472	-20.6778	2.5834e-06	0.000386432	5.78574	down
ST3GAL6	-2.8144	11.5569	-20.6674	2.59027e-06	0.000386432	5.78305	down
GOLGA8A	1.67228	9.90171	20.6443	2.60567e-06	0.000386432	5.77705	up
AC118758.3	1.39146	10.0487	20.6185	2.62299e-06	0.000386432	5.77035	up
AC012065.3	2.97492	9.40066	20.6023	2.63391e-06	0.000386432	5.76614	up
SCAT2	0.86846	7.8846	20.5313	2.68253e-06	0.000387678	5.7476	up
AL137244.1	-1.13324	7.8303	-20.5251	2.68681e-06	0.000387678	5.74599	down
TRHDE-AS1	-1.78503	8.77267	-20.4661	2.72807e-06	0.000388558	5.73054	down
AC110079.1	0.892353	8.04588	20.4529	2.73742e-06	0.000388558	5.72706	up
PLAC8	1.1648	6.58568	20.3151	2.83721e-06	0.000398048	5.6907	up
AC007620.3	-3.69154	9.90933	-20.298	2.84988e-06	0.000398048	5.68616	down
KIF7	1.51061	6.94619	20.2169	2.91094e-06	0.000399462	5.66459	up
SNHG12	1.13039	12.3059	20.2163	2.91136e-06	0.000399462	5.66445	up
LINC01549	2.57154	7.47207	20.1937	2.92864e-06	0.000399462	5.65842	up
MOSPD1	-2.0171	11.3428	-20.086	3.01276e-06	0.00040775	5.62956	down
AL353747.4	2.14501	9.55234	20.0501	3.04144e-06	0.000408465	5.6199	up
GABRB1	-1.47832	7.03259	-19.9889	3.09103e-06	0.00040901	5.60339	down
ZBED6CL	-2.28215	10.6427	-19.9848	3.0944e-06	0.00040901	5.60227	down
AC245052.7	-1.04462	7.84138	-19.957	3.11729e-06	0.00040901	5.59475	down
LINC00161	-1.24209	6.60643	-19.9303	3.13946e-06	0.00040901	5.5875	down
LINC02019	-1.09548	6.43348	-19.9026	3.16263e-06	0.00040901	5.57999	down
LINC02275	-2.74908	11.344	-19.7371	3.30559e-06	0.000421241	5.53474	down
LINC01111	1.07893	6.66249	19.7325	3.30965e-06	0.000421241	5.53348	up
AL445307.1	-2.41845	9.07326	-19.7101	3.32959e-06	0.000421241	5.52732	down
NUSAP1	1.7458	12.5623	19.6574	3.37708e-06	0.000424176	5.5128	up
AC091057.5	1.62165	8.59954	19.4837	3.53939e-06	0.000434801	5.46459	up
U62317.1	-1.39874	6.72917	-19.4625	3.55989e-06	0.000434801	5.45866	down
SMIM20	-1.62872	7.61498	-19.4558	3.56633e-06	0.000434801	5.4568	down
AL592295.3	-1.24678	6.91541	-19.4478	3.57415e-06	0.000434801	5.45455	down
COL14A1	-3.10016	9.20179	-19.4337	3.58792e-06	0.000434801	5.45059	down
GLRA1	-2.10846	7.89573	-19.41	3.6111e-06	0.000434801	5.44396	down
ATP1A1-AS1	-1.05446	9.48144	-19.2668	3.75531e-06	0.000449068	5.40363	down
AC130456.5	-0.986394	6.86047	-19.2321	3.79133e-06	0.000450292	5.39379	down
TLR5	-1.4545	7.39678	-19.1984	3.82658e-06	0.000451408	5.38424	down
AL023803.2	2.99688	8.22685	19.1035	3.92822e-06	0.000460288	5.35717	up
AP000781.1	-0.77674	6.77918	-19.0736	3.96093e-06	0.000461026	5.3486	down
AC104461.1	2.25311	9.59791	19.0215	4.01854e-06	0.000464136	5.33367	up
AL355376.1	-1.34009	6.5333	-19.0017	4.04082e-06	0.000464136	5.32795	down
SMAD5-AS1	-2.26401	11.3748	-18.9337	4.11808e-06	0.000469486	5.30835	down
AP000317.1	-1.94275	7.05224	-18.9137	4.14118e-06	0.000469486	5.30255	down
STRA6LP	1.85351	9.64175	18.8321	4.23694e-06	0.000477243	5.27886	up
AC005479.2	-1.61879	9.4571	-18.7103	4.38471e-06	0.000490634	5.24329	down
AL008718.2	-0.976622	11.1587	-18.6834	4.41813e-06	0.000490634	5.23541	down
AC011484.1	2.16643	8.25075	18.6659	4.44013e-06	0.000490634	5.23025	up
PPM1K	-3.61177	8.43955	-18.5642	4.57017e-06	0.000493365	5.20023	down
AC023762.1	-2.12759	13.9122	-18.5565	4.58013e-06	0.000493365	5.19797	down
AC091488.1	-1.1858	6.93523	-18.5443	4.59613e-06	0.000493365	5.19434	down
AL365181.3	2.08247	15.0027	18.5396	4.60228e-06	0.000493365	5.19295	up
AC053527.1	-0.846199	7.9005	-18.5367	4.60614e-06	0.000493365	5.19208	down
AP000873.2	1.10698	8.6597	18.5105	4.64067e-06	0.000494033	5.1843	up
AL137246.2	-2.89426	7.44672	-18.3534	4.85431e-06	0.000506981	5.1374	down
AL138724.1	3.13391	12.7819	18.3298	4.88743e-06	0.000506981	5.1303	up
BRCA2	1.23333	7.86529	18.3282	4.88974e-06	0.000506981	5.12981	up
AC025031.2	-1.5719	6.8846	-18.3215	4.8992e-06	0.000506981	5.12779	down
AL031666.3	1.78574	11.4213	18.2847	4.9515e-06	0.000506981	5.11671	up
CDCA3	1.50555	7.45723	18.2583	4.98936e-06	0.000506981	5.10876	up
AC138466.3	-0.657299	6.40734	-18.256	4.99277e-06	0.000506981	5.10804	down
AC021148.1	-1.58319	7.36031	-18.2229	5.04084e-06	0.000506981	5.09803	down
AC092953.2	2.07061	12.7889	18.2164	5.05033e-06	0.000506981	5.09607	up
HMGN2	2.43557	13.1679	18.2148	5.05268e-06	0.000506981	5.09558	up
POLR2J3	1.65585	10.772	18.164	5.12767e-06	0.000511566	5.08018	up
AL022328.2	-0.791851	9.87501	-18.1202	5.19349e-06	0.000513771	5.06684	down
SMUG1	-0.750943	7.00269	-18.0515	5.29871e-06	0.000513771	5.04585	down
LINC01545	0.93944	7.02113	18.0503	5.30056e-06	0.000513771	5.04548	up
AL512444.1	-2.65249	10.5678	-18.0314	5.32992e-06	0.000513771	5.0397	down
NADK2-AS1	-0.91906	6.29795	-18.0178	5.35123e-06	0.000513771	5.03552	down
ZNF528-AS1	1.57961	11.1666	18.014	5.35711e-06	0.000513771	5.03437	up
AC008771.1	1.3836	8.34333	17.993	5.39035e-06	0.000513771	5.02789	up
BX890604.2	1.72112	11.9171	17.9864	5.40067e-06	0.000513771	5.02588	up
AL121987.1	2.3679	10.2986	17.9776	5.41462e-06	0.000513771	5.02318	up
IDI1	-2.01917	10.3828	-17.9133	5.51807e-06	0.000520757	5.00334	down
EFCAB5	-0.714192	6.20025	-17.8721	5.58553e-06	0.000522478	4.99059	down
POU6F2-AS1	1.03358	6.43971	17.8529	5.6173e-06	0.000522478	4.98464	up
ASB13	1.05946	7.18847	17.8476	5.62609e-06	0.000522478	4.983	up
AC103691.1	1.69908	10.4292	17.8188	5.67427e-06	0.000523125	4.97404	up
MBNL1-AS1	-0.969572	8.83015	-17.7937	5.71664e-06	0.000523125	4.96623	down
MYLK-AS2	-1.77179	7.27589	-17.7765	5.74587e-06	0.000523125	4.96087	down
AC116535.1	0.897019	6.55108	17.7705	5.75609e-06	0.000523125	4.95901	up
LINC02478	-1.58963	7.6914	-17.7467	5.79695e-06	0.000523125	4.95157	down
ACACA	1.11258	8.44872	17.7375	5.81284e-06	0.000523125	4.9487	up
AL353147.1	-1.60912	8.27037	-17.665	5.9398e-06	0.000530503	4.92598	down
KHDRBS1	1.79909	13.6571	17.6562	5.95558e-06	0.000530503	4.92318	up
GOLGA8IP	1.23569	9.60712	17.6233	6.01441e-06	0.000533024	4.91284	up
ANKAR	0.82735	6.42577	17.5863	6.08144e-06	0.000536242	4.90117	up
AL512343.2	1.38133	7.57044	17.4365	6.36221e-06	0.000557812	4.8536	up
AC090192.2	-2.01872	7.17424	-17.4121	6.4094e-06	0.000557812	4.8458	down
AL008729.2	1.81722	11.6535	17.4056	6.42192e-06	0.000557812	4.84374	up
AC004000.1	1.12402	7.80737	17.3465	6.53827e-06	0.0005625	4.82479	up
RAD51AP1	1.80416	9.4944	17.3454	6.54033e-06	0.0005625	4.82446	up
LINC01909	-2.2412	7.45822	-17.3136	6.60404e-06	0.000565196	4.81422	down
SNAI3-AS1	-2.11393	8.37342	-17.2663	6.69994e-06	0.000570606	4.79898	down
AL356124.1	-1.15514	6.56254	-17.2343	6.76583e-06	0.000573116	4.78863	down
AC092687.3	-2.0823	10.3286	-17.2202	6.79506e-06	0.000573116	4.78407	down
AC108860.2	1.02775	6.77633	17.1759	6.88794e-06	0.000578156	4.76971	up
RELL2	-1.11756	6.95361	-17.1532	6.93614e-06	0.000579131	4.76233	down
AC074050.4	-2.01093	8.67791	-17.1393	6.96589e-06	0.000579131	4.7578	down
AC027601.4	-1.5684	9.92773	-17.0283	7.20846e-06	0.000596457	4.72154	down
AC087501.4	1.37022	10.2452	16.9747	7.32926e-06	0.000597777	4.70391	up
COX20	-1.71803	14.715	-16.9704	7.33917e-06	0.000597777	4.70248	down
POC1B-AS1	-1.68431	8.68247	-16.9606	7.36137e-06	0.000597777	4.69928	down
AL662797.1	-2.64999	7.9022	-16.9071	7.48511e-06	0.000604202	4.68159	down
AL353194.1	1.00998	10.735	16.8966	7.5097e-06	0.000604202	4.6781	up
AL109811.3	1.68716	9.92492	16.8159	7.70132e-06	0.000616777	4.65134	up
AC074386.1	5.39295	13.3862	16.7908	7.76225e-06	0.000618818	4.64296	up
AC022150.2	0.835105	8.09072	16.7559	7.8479e-06	0.000622802	4.6313	up
AL445218.1	0.961567	9.97435	16.7077	7.96781e-06	0.000629457	4.61517	up
BIRC5	2.6228	8.02117	16.6807	8.03599e-06	0.000631983	4.6061	up
AP003392.5	-0.952511	7.63533	-16.6504	8.11336e-06	0.000635207	4.5959	down
AC093799.1	-2.13879	7.08396	-16.6015	8.23993e-06	0.000642237	4.57941	down
AC005911.1	1.56779	9.77554	16.5425	8.39581e-06	0.000651478	4.55944	up
AC119677.1	0.6239	6.16003	16.447	8.65569e-06	0.000665716	4.52692	up
AC008268.1	-1.24204	8.60215	-16.4382	8.68026e-06	0.000665716	4.5239	down
AL139022.2	-1.40442	6.81251	-16.4333	8.69369e-06	0.000665716	4.52225	down
INKA2-AS1	-1.12547	6.8144	-16.3886	8.81937e-06	0.00067239	4.50692	down
CCDC169	-1.34108	7.08418	-16.2768	9.14296e-06	0.00069403	4.46842	down
MACROD1	0.896166	12.1384	16.2182	9.31798e-06	0.000700003	4.44813	up
AC096751.2	-2.09436	8.11452	-16.2147	9.3287e-06	0.000700003	4.4469	down
STARD4	-1.56526	8.67105	-16.191	9.40065e-06	0.000700003	4.43868	down
AC053503.5	-1.08414	7.3787	-16.184	9.42211e-06	0.000700003	4.43624	down
AL355102.1	1.76568	7.68964	16.1514	9.52276e-06	0.000704482	4.42486	up
RGS5	1.17923	8.01775	16.1157	9.63418e-06	0.000709718	4.41241	up
FANCD2	1.37506	8.21312	16.0986	9.68818e-06	0.000710697	4.40642	up
AL451085.2	-1.30434	10.4235	-16.0202	9.93995e-06	0.000724296	4.37892	down
AL355102.4	3.66462	9.90783	16.0152	9.95653e-06	0.000724296	4.37713	up
ADA	4.38974	10.4107	15.9854	1.00544e-05	0.000727392	4.36664	up
AC124319.4	-1.66076	7.82128	-15.977	1.00824e-05	0.000727392	4.36365	down
AC044802.1	-1.13792	8.18394	-15.9473	1.01812e-05	0.000731499	4.35319	down
CMAHP	-0.644512	6.26749	-15.9147	1.02914e-05	0.000736385	4.34163	down
AC019186.1	-1.29072	9.26071	-15.8502	1.05137e-05	0.000745037	4.31868	down
AC026704.1	-1.75843	7.24343	-15.8388	1.05536e-05	0.000745037	4.31461	down
LINC02063	-0.723643	7.58114	-15.8378	1.05571e-05	0.000745037	4.31426	down
AP001099.1	-1.08893	6.38966	-15.8258	1.05993e-05	0.000745037	4.30997	down
SMIM5	1.15314	7.933	15.7901	1.07257e-05	0.000745037	4.29722	up
AL078604.2	-3.93216	8.61718	-15.7887	1.07308e-05	0.000745037	4.29671	down
SFPQ	2.07326	12.5207	15.7713	1.07931e-05	0.000745037	4.29049	up
AC084880.4	-2.90995	13.2874	-15.7639	1.08198e-05	0.000745037	4.28783	down
MCF2L-AS1	-2.12358	11.2109	-15.7623	1.08257e-05	0.000745037	4.28725	down
AC145207.5	1.89911	12.4667	15.7586	1.08391e-05	0.000745037	4.28592	up
LINC00877	-0.843986	9.17015	-15.7209	1.09763e-05	0.000751508	4.27239	down
HOMER3-AS1	-2.79268	9.11075	-15.6869	1.1102e-05	0.000756942	4.26013	down
LINC01960	-1.07258	6.6497	-15.676	1.11423e-05	0.000756942	4.25623	down
RWDD3	1.69113	11.166	15.6506	1.12378e-05	0.000760471	4.24704	up
GASAL1	0.864685	9.13977	15.6315	1.13101e-05	0.000762404	4.24014	up
RBMS3	-1.10844	7.93339	-15.5688	1.15517e-05	0.000774699	4.21737	down
TTK	1.62331	9.22294	15.5612	1.15812e-05	0.000774699	4.21462	up
AL356310.1	1.42401	6.90446	15.4773	1.19151e-05	0.000787515	4.18397	up
AL162419.1	-0.898931	6.94776	-15.4694	1.19469e-05	0.000787515	4.18109	down
C11orf65	0.625323	6.43781	15.4652	1.19638e-05	0.000787515	4.17957	up
KCNMA1-AS2	-1.09708	6.60673	-15.4632	1.19723e-05	0.000787515	4.1788	down
AC090198.1	1.3142	12.7918	15.4568	1.19983e-05	0.000787515	4.17646	up
AC016831.5	-2.4432	13.5869	-15.4362	1.20824e-05	0.000787822	4.16892	down
LINC02249	1.60926	10.0383	15.4319	1.21003e-05	0.000787822	4.16733	up
AC117503.1	1.23164	14.058	15.4022	1.22233e-05	0.000787822	4.15641	up
TAPT1-AS1	-2.96285	9.63019	-15.401	1.22281e-05	0.000787822	4.15598	down
AC131934.1	-1.33126	6.81387	-15.3863	1.22897e-05	0.000787822	4.15056	down
COPZ2	-1.43867	11.5617	-15.3756	1.23349e-05	0.000787822	4.1466	down
AC103740.2	2.51808	7.85576	15.3705	1.23562e-05	0.000787822	4.14473	up
CC2D2A	1.2917	7.67153	15.3687	1.2364e-05	0.000787822	4.14405	up
AC139795.2	-1.84035	9.14358	-15.328	1.25374e-05	0.000793577	4.129	down
AF001548.2	-1.22331	8.0087	-15.3193	1.25749e-05	0.000793577	4.12578	down
LINC-PINT	-4.45908	10.5669	-15.3138	1.25983e-05	0.000793577	4.12377	down
AL121832.3	-1.56912	9.79443	-15.2881	1.27101e-05	0.000793577	4.11422	down
FMNL3	1.96042	9.14739	15.286	1.2719e-05	0.000793577	4.11346	up
AC100821.2	-1.32375	7.99615	-15.2772	1.27577e-05	0.000793577	4.11018	down
AC010207.1	-1.36547	7.5542	-15.27	1.27893e-05	0.000793577	4.1075	down
ACAT2	-1.73725	13.4728	-15.2496	1.28794e-05	0.000793577	4.09991	down
AC087273.1	-1.1373	7.30502	-15.2401	1.29217e-05	0.000793577	4.09637	down
AC245297.3	2.08589	16.1187	15.2372	1.29346e-05	0.000793577	4.09528	up
AL731571.1	-2.80346	10.4883	-15.2246	1.29907e-05	0.000793577	4.09061	down
BATF3	-0.678784	7.02295	-15.2226	1.29998e-05	0.000793577	4.08985	down
AC022509.2	0.662695	6.18031	15.191	1.31426e-05	0.000799498	4.07803	up
LPGAT1-AS1	-1.39954	8.18497	-15.167	1.32517e-05	0.00080157	4.06908	down
AL109918.1	0.788152	7.71101	15.1634	1.32684e-05	0.00080157	4.06772	up
INAFM2	0.749349	9.89375	15.1442	1.33569e-05	0.000801828	4.06053	up
AL022323.1	1.5957	8.92811	15.1426	1.33646e-05	0.000801828	4.0599	up
SNX13	-1.10598	7.39526	-15.0975	1.35753e-05	0.000811682	4.04296	down
MKLN1	-3.207	11.9604	-15.0856	1.36317e-05	0.000812275	4.03847	down
LOX	3.47869	8.78949	15.0565	1.37704e-05	0.000817746	4.0275	up
MYO9A	0.69031	7.5471	15.0428	1.38362e-05	0.000818235	4.02233	up
AP001830.1	1.71724	9.23391	15.0261	1.39173e-05	0.000818235	4.016	up
AP002807.1	1.365	16.5115	15.0167	1.3963e-05	0.000818235	4.01244	up
AC013468.1	-1.39951	8.12502	-15.0161	1.39661e-05	0.000818235	4.01221	down
AC005264.1	-2.87279	10.8244	-14.965	1.42178e-05	0.000823715	3.99284	down
AC034268.2	-1.64365	6.70087	-14.9533	1.42765e-05	0.000823715	3.98837	down
LINC00622	-1.20338	7.18946	-14.9396	1.43453e-05	0.000823715	3.98316	down
AF064858.2	0.913221	6.74169	14.9383	1.43516e-05	0.000823715	3.98268	up
LINC00665	0.768234	8.97905	14.9355	1.43661e-05	0.000823715	3.98159	up
AL357093.1	1.6102	13.3913	14.9307	1.43899e-05	0.000823715	3.97979	up
AP002884.1	-2.89236	10.0755	-14.8834	1.46315e-05	0.000833567	3.96171	down
PEG10	1.7766	9.92406	14.8784	1.46575e-05	0.000833567	3.95979	up
LINC00294	1.02216	10.4415	14.8375	1.48703e-05	0.000842924	3.94414	up
LINC00642	0.644767	6.48314	14.8194	1.4966e-05	0.000845605	3.93717	up
AC122685.1	-2.52175	8.43323	-14.7971	1.50848e-05	0.000849567	3.92858	down
AC005332.1	-1.0409	7.37614	-14.7872	1.51375e-05	0.000849791	3.92479	down
LINC01063	1.36699	7.22604	14.765	1.52574e-05	0.000850004	3.91621	up
AC244517.1	2.07053	7.43026	14.7558	1.53072e-05	0.000850004	3.91267	up
2021-09-02	-1.45799	9.37427	-14.7403	1.53918e-05	0.000850004	3.90668	down
LINC00467	1.43575	9.48871	14.7365	1.54129e-05	0.000850004	3.90519	up
AL928654.2	-0.922182	7.50901	-14.7222	1.54913e-05	0.000850004	3.89968	down
AC108704.1	1.28452	8.30558	14.708	1.55698e-05	0.000850004	3.89418	up
AL157884.2	-1.02282	6.45997	-14.7073	1.55741e-05	0.000850004	3.89388	down
TACC1	-2.31794	13.3768	-14.6942	1.56468e-05	0.000850004	3.88882	down
ANAPC16	1.09539	8.56177	14.6936	1.56501e-05	0.000850004	3.88858	up
CASC18	-2.04276	10.3862	-14.6935	1.56506e-05	0.000850004	3.88855	down
AC105233.5	-1.01866	8.96107	-14.6888	1.56768e-05	0.000850004	3.88673	down
AC104695.3	-2.90826	8.25633	-14.6762	1.57475e-05	0.000851193	3.88184	down
TRIM2	-1.20634	8.01033	-14.6619	1.58281e-05	0.000852912	3.87628	down
NAV2-AS3	1.0973	8.08262	14.6233	1.60485e-05	0.000856009	3.86123	up
AL365181.2	1.46419	15.7257	14.6193	1.60714e-05	0.000856009	3.85968	up
SELENOKP3	-1.30138	9.63587	-14.6175	1.60817e-05	0.000856009	3.85898	down
CYSTM1	-2.27672	10.9691	-14.594	1.62183e-05	0.000859781	3.84978	down
FLNA	1.25214	17.1011	14.5884	1.62511e-05	0.000859781	3.84758	up
AC073257.2	3.75501	8.34527	14.5729	1.63414e-05	0.000861947	3.84154	up
LINC02428	-1.97452	7.68957	-14.5441	1.65121e-05	0.000866245	3.83022	down
AC130324.3	1.86963	9.63085	14.5424	1.65221e-05	0.000866245	3.82956	up
AC026333.4	1.80189	10.2078	14.5185	1.66651e-05	0.000871125	3.82018	up
LINC02635	0.852652	8.08517	14.4993	1.67808e-05	0.000871827	3.81263	up
AP002387.2	-1.17672	7.0796	-14.4953	1.68052e-05	0.000871827	3.81105	down
AC016405.1	1.745	9.11219	14.4895	1.68403e-05	0.000871827	3.80877	up
FGFR1	-2.4916	9.1358	-14.4833	1.68783e-05	0.000871827	3.80632	down
AC107959.4	2.6404	8.88134	14.4607	1.70171e-05	0.000876405	3.79739	up
LINC01963	0.91953	8.21437	14.4458	1.71093e-05	0.000878561	3.7915	up
C5orf66	-2.00397	8.84252	-14.4366	1.71663e-05	0.000878904	3.78787	down
AC239584.1	-1.18305	6.62456	-14.4206	1.7266e-05	0.000880147	3.78156	down
GTF2IP20	0.851377	11.2675	14.4166	1.72914e-05	0.000880147	3.77995	up
STXBP1	-2.11473	8.35802	-14.3873	1.74763e-05	0.000884404	3.76835	down
AL162426.1	-2.11473	8.35802	-14.3873	1.74763e-05	0.000884404	3.76835	down
AL109615.2	1.33059	7.56107	14.3565	1.76736e-05	0.000891804	3.7561	up
AC005014.2	-1.63309	7.86422	-14.3422	1.77664e-05	0.0008939	3.75039	down
NEMF	0.877373	11.6599	14.2884	1.81193e-05	0.000904236	3.72891	up
LINC01128	1.43423	10.0121	14.2813	1.81665e-05	0.000904236	3.72607	up
MACROD2-AS1	-1.77848	7.59004	-14.2736	1.82181e-05	0.000904236	3.72297	down
TMED7	-0.762051	7.09789	-14.2717	1.82308e-05	0.000904236	3.72221	down
ZBTB20-AS2	2.35414	8.85523	14.2327	1.84936e-05	0.000906508	3.70657	up
ZBTB20	2.35414	8.85523	14.2327	1.84936e-05	0.000906508	3.70657	up
LRP4-AS1	1.6988	8.04023	14.2288	1.85207e-05	0.000906508	3.70497	up
AL354740.1	1.45289	14.1733	14.2265	1.85362e-05	0.000906508	3.70406	up
NDUFA3	-0.855646	9.81626	-14.212	1.86354e-05	0.000908816	3.69822	down
AC009163.5	-1.05594	6.36443	-14.19	1.87869e-05	0.00091254	3.68938	down
AL445250.1	0.843879	8.60318	14.18	1.88565e-05	0.00091254	3.68533	up
LINC01473	-1.64488	8.90843	-14.1713	1.8917e-05	0.00091254	3.68183	down
PACRG-AS2	3.83428	8.06774	14.1708	1.89209e-05	0.00091254	3.68161	up
AC013391.1	1.13559	9.5024	14.1153	1.93135e-05	0.000926542	3.65914	up
AC109322.1	-2.31731	11.9031	-14.1128	1.93313e-05	0.000926542	3.65814	down
AC021755.3	-1.26629	7.26741	-14.0904	1.94928e-05	0.000929847	3.64903	down
AC138028.2	-1.97826	8.00563	-14.0723	1.96243e-05	0.000933573	3.64167	down
SCN2A	-1.37697	6.50492	-14.0514	1.9777e-05	0.000937484	3.63319	down
AC018647.2	1.54224	11.0296	14.0446	1.98272e-05	0.000937484	3.63041	up
AC005224.4	-2.35751	9.31887	-14.0392	1.98676e-05	0.000937484	3.62818	down
AC127070.1	-0.879656	7.52953	-14.015	2.00472e-05	0.000942233	3.61833	down
AL121832.2	-1.05347	10.6731	-14.0008	2.01538e-05	0.000942233	3.61253	down
AL359853.2	-1.33507	6.54883	-13.9978	2.01769e-05	0.000942233	3.61127	down
AC083799.1	1.65396	12.0533	13.9914	2.02247e-05	0.000942233	3.60868	up
AC121761.1	-1.48248	9.15173	-13.9897	2.02381e-05	0.000942233	3.60795	down
LINC00943	-1.40789	9.26112	-13.9758	2.03436e-05	0.000944626	3.60226	down
AC012313.7	-1.49519	8.31981	-13.9557	2.04974e-05	0.000949089	3.59401	down
PARPBP	1.20481	8.02994	13.949	2.05485e-05	0.000949089	3.59128	up
AC104653.2	-1.46317	6.86533	-13.9274	2.07157e-05	0.000951681	3.58239	down
PRH1	1.2912	10.2	13.9225	2.07541e-05	0.000951681	3.58037	up
RPSAP69	1.38337	14.188	13.9207	2.07681e-05	0.000951681	3.57963	up
ZNF714	0.967702	6.89832	13.8611	2.12395e-05	0.000970733	3.55502	up
AC005899.7	-1.56423	8.02414	-13.8168	2.15975e-05	0.000982117	3.53668	down
AC008440.1	0.642191	6.9116	13.8146	2.16158e-05	0.000982117	3.53575	up
AL157832.1	1.37263	8.52134	13.8095	2.16573e-05	0.000982117	3.53365	up
PCSK6-AS1	1.09053	7.52551	13.767	2.20089e-05	0.000992903	3.51598	up
PAH	-1.0989	8.94332	-13.767	2.20089e-05	0.000992903	3.51598	down
AC026741.1	-1.952	7.90346	-13.754	2.21184e-05	0.000995269	3.51053	down
AC104836.1	-1.59625	7.95241	-13.7357	2.22729e-05	0.000996518	3.50289	down
AL121845.1	5.8436	11.5729	13.7348	2.22799e-05	0.000996518	3.50254	up
AC087260.1	-1.98906	7.2012	-13.7304	2.23173e-05	0.000996518	3.5007	down
TMEM141	1.71002	16.5607	13.7052	2.25327e-05	0.00100102	3.49015	up
AC012213.2	-1.21561	6.51045	-13.6826	2.27279e-05	0.00100712	3.48067	down
AP000997.2	0.809319	6.98614	13.6602	2.29237e-05	0.00101198	3.47125	up
AC063962.1	-0.608433	6.12713	-13.6568	2.29534e-05	0.00101198	3.46983	down
AC018692.1	-0.927066	8.39851	-13.6388	2.31124e-05	0.00101642	3.46224	down
CAHM	-1.41285	11.4541	-13.6291	2.3198e-05	0.00101762	3.45818	down
AC107027.3	1.37834	8.37677	13.5941	2.35114e-05	0.00102879	3.44342	up
LINC02631	-3.11765	8.78444	-13.5786	2.36528e-05	0.00103238	3.43683	down
AL137060.1	-1.5191	7.28798	-13.5703	2.37279e-05	0.00103252	3.43334	down
AP000864.1	1.13526	7.34134	13.5653	2.37741e-05	0.00103252	3.43121	up
Z85994.1	-0.845293	8.23446	-13.5515	2.39002e-05	0.00103542	3.42539	down
RECK	1.39408	8.64602	13.5109	2.42777e-05	0.00104786	3.40815	up
LINC01991	-1.20828	6.52889	-13.5078	2.43073e-05	0.00104786	3.4068	down
AC080023.1	0.915768	6.61307	13.4596	2.47655e-05	0.00106498	3.38625	up
SSSCA1-AS1	-1.09176	8.92625	-13.4391	2.49626e-05	0.00107082	3.37752	down
PCSK6	1.50959	8.20808	13.4185	2.51639e-05	0.0010768	3.36868	up
AL590399.1	-0.876216	8.74161	-13.4074	2.52729e-05	0.00107882	3.36392	down
CLNS1A	1.08321	8.29858	13.3866	2.54782e-05	0.00108427	3.35501	up
AC019069.1	0.773208	9.30657	13.382	2.55246e-05	0.00108427	3.353	up
AL358393.1	0.819963	9.29346	13.3614	2.57301e-05	0.00108635	3.34417	up
AC008667.1	1.38388	7.13084	13.3596	2.57487e-05	0.00108635	3.34337	up
EGFR-AS1	1.13698	7.58514	13.3584	2.57603e-05	0.00108635	3.34287	up
AC005329.1	-0.671899	6.88966	-13.3423	2.59226e-05	0.00108849	3.33595	down
AL359771.1	1.35515	11.6645	13.341	2.59357e-05	0.00108849	3.3354	up
AC002059.1	-1.44781	8.2452	-13.2827	2.65354e-05	0.00111099	3.3102	down
AL354811.1	2.45629	10.5523	13.2446	2.69369e-05	0.0011236	3.29363	up
AC068870.2	1.32961	6.87081	13.2359	2.70289e-05	0.0011236	3.28988	up
AC005746.3	-2.53088	9.95445	-13.2358	2.70297e-05	0.0011236	3.28984	down
AC131159.2	-1.73113	8.94388	-13.1936	2.74842e-05	0.0011352	3.27144	down
WDR41	-1.4083	7.90848	-13.1905	2.75181e-05	0.0011352	3.27008	down
AC097717.1	-0.673556	8.6009	-13.1858	2.75688e-05	0.0011352	3.26805	down
AC084757.2	-1.05478	8.46006	-13.1604	2.7848e-05	0.001144	3.25693	down
AC009704.2	0.857241	8.38574	13.1442	2.80273e-05	0.00114866	3.24984	up
AC106820.4	1.88018	9.08346	13.1111	2.83981e-05	0.00115601	3.23533	up
TPRKB	1.30979	12.5456	13.1105	2.84053e-05	0.00115601	3.23505	up
AC107068.1	1.95478	9.60789	13.101	2.8512e-05	0.00115653	3.23091	up
AL445673.1	-0.666719	6.29988	-13.0888	2.86506e-05	0.00115653	3.22555	down
AC114803.1	1.47561	8.43363	13.087	2.86722e-05	0.00115653	3.22472	up
AP000477.1	-0.675855	6.27192	-13.0816	2.8734e-05	0.00115653	3.22234	down
OVCH1-AS1	1.07798	8.88215	13.0802	2.87492e-05	0.00115653	3.22176	up
AC007952.5	1.76969	7.43544	13.0666	2.89053e-05	0.00115805	3.21577	up
ZNF85	1.03695	10.3333	13.0636	2.89402e-05	0.00115805	3.21444	up
AL133453.1	2.98267	14.4736	13.0597	2.89861e-05	0.00115805	3.21269	up
AC005726.3	1.86303	10.6514	13.0386	2.92311e-05	0.00116207	3.20339	up
LINC00327	4.78914	10.9341	13.0314	2.93158e-05	0.00116207	3.20019	up
AL021707.8	-0.870755	8.42783	-13.0289	2.93445e-05	0.00116207	3.19911	down
TGFB2-OT1	1.14531	14.0305	13.0282	2.93528e-05	0.00116207	3.1988	up
AC008736.2	1.67548	10.8584	13.0141	2.95191e-05	0.00116601	3.19255	up
AL031055.1	2.06928	9.61806	12.9962	2.97311e-05	0.00116909	3.18464	up
AF129075.1	0.599247	6.308	12.9597	3.01708e-05	0.00118371	3.16841	up
AL356740.1	-1.96364	13.2154	-12.9383	3.04316e-05	0.00118635	3.15889	down
DUXAP8	1.36525	11.6406	12.9378	3.04379e-05	0.00118635	3.15866	up
AL596220.1	-0.650299	6.36663	-12.9375	3.04418e-05	0.00118635	3.15852	down
AC244517.2	-1.28651	7.35675	-12.925	3.05947e-05	0.00118945	3.15298	down
AC008537.2	-0.925185	6.71279	-12.9199	3.06578e-05	0.00118945	3.1507	down
AC127024.3	-0.92704	7.58442	-12.9009	3.08945e-05	0.00119598	3.14219	down
MIR210HG	2.98093	11.0114	12.8946	3.09723e-05	0.00119634	3.1394	up
AC005498.1	-0.848565	7.19045	-12.8826	3.11233e-05	0.0011968	3.13402	down
GCSAML	-2.63776	8.53544	-12.8789	3.11699e-05	0.0011968	3.13237	down
AC073389.1	1.57404	6.84085	12.8773	3.11899e-05	0.0011968	3.13166	up
MTUS1	-1.43231	7.80738	-12.8477	3.15661e-05	0.00120858	3.11839	down
C8orf49	-1.39366	8.82202	-12.8414	3.16469e-05	0.00120902	3.11556	down
RALY-AS1	-0.660059	7.33842	-12.8273	3.18284e-05	0.00120992	3.10922	down
AC091965.4	0.952709	6.32451	12.8249	3.1859e-05	0.00120992	3.10816	up
CASC8	-1.21857	7.60401	-12.8198	3.19253e-05	0.00120992	3.10586	down
AC084757.3	1.63487	6.81338	12.8181	3.19476e-05	0.00120992	3.10508	up
AC008121.2	-1.44396	8.59552	-12.8093	3.20617e-05	0.00121161	3.10113	down
NDUFA2	-1.6723	8.53988	-12.7845	3.23871e-05	0.00122127	3.08995	down
AC097065.2	-1.81593	7.87106	-12.7577	3.2743e-05	0.00123052	3.07785	down
AC004012.1	-0.645518	9.41887	-12.7554	3.27735e-05	0.00123052	3.07682	down
AC244517.5	-2.16659	7.08592	-12.7488	3.28624e-05	0.00123121	3.07381	down
U73166.1	1.36177	8.47129	12.7418	3.2957e-05	0.00123211	3.07063	up
AL139002.1	-2.07543	7.18415	-12.7308	3.31055e-05	0.00123289	3.06565	down
TRPC7-AS1	0.945675	7.74371	12.7241	3.31954e-05	0.00123289	3.06264	up
TP53TG1	1.13708	10.099	12.7202	3.32484e-05	0.00123289	3.06087	up
LINC02435	0.973399	6.30516	12.7194	3.32602e-05	0.00123289	3.06048	up
AC055811.1	-1.47816	10.5546	-12.7107	3.33783e-05	0.00123421	3.05655	down
AC092910.3	1.3964	10.338	12.7064	3.34372e-05	0.00123421	3.0546	up
AL591686.1	1.47447	7.86547	12.6978	3.35547e-05	0.00123593	3.05071	up
CA13	-1.32156	6.8332	-12.6793	3.38107e-05	0.00124274	3.04228	down
LINC02303	-0.703637	6.64681	-12.6658	3.39987e-05	0.00124702	3.03614	down
AC091153.3	0.806692	7.75211	12.6522	3.41899e-05	0.00125141	3.02992	up
AC012254.3	0.772918	11.8283	12.63	3.45034e-05	0.00126024	3.01979	up
AL139023.1	-0.855496	8.47536	-12.6223	3.46127e-05	0.00126159	3.01629	down
AL157702.2	1.60385	6.6772	12.5879	3.51081e-05	0.00127698	3.00052	up
SNHG6	-0.834214	16.5469	-12.5637	3.54619e-05	0.00128717	2.98939	down
LINC01886	1.74239	9.15662	12.5405	3.58034e-05	0.00129591	2.97876	up
AL591721.1	-0.606235	7.01786	-12.5357	3.58758e-05	0.00129591	2.97651	down
LINC01671	0.995003	6.48192	12.5324	3.59252e-05	0.00129591	2.97499	up
FRMD6-AS1	0.97797	6.54249	12.5246	3.60414e-05	0.00129742	2.9714	up
KYAT3	-1.02603	9.4024	-12.5079	3.62925e-05	0.00130318	2.96369	down
OR2A1-AS1	4.95511	10.3847	12.504	3.63507e-05	0.00130318	2.96192	up
LINC01145	1.70889	9.6382	12.4374	3.73751e-05	0.00133715	2.93105	up
AC008760.2	-1.89	13.7378	-12.4285	3.75143e-05	0.00133844	2.92692	down
AC025279.1	1.53999	10.7888	12.4253	3.75643e-05	0.00133844	2.92544	up
Z69706.1	2.34323	9.31981	12.4184	3.76727e-05	0.00133957	2.92224	up
AL161668.4	-3.00698	11.6879	-12.4014	3.7943e-05	0.00134644	2.91429	down
MIR503HG	0.59133	9.23399	12.3919	3.80939e-05	0.00134905	2.90988	up
CCNT2-AS1	0.927056	11.0145	12.3584	3.86342e-05	0.00136266	2.89422	up
LINC01291	1.59563	8.53543	12.3468	3.88224e-05	0.00136407	2.88882	up
AF127577.4	-2.15943	9.84164	-12.3463	3.88306e-05	0.00136407	2.88859	down
LINC01068	-0.753638	6.23777	-12.3358	3.90021e-05	0.00136698	2.88369	down
AC068672.2	-0.591287	6.36071	-12.3313	3.9077e-05	0.00136698	2.88155	down
AC104365.3	2.14057	7.78454	12.327	3.91482e-05	0.00136698	2.87953	up
AC060780.1	1.32019	13.1941	12.3156	3.93359e-05	0.00137048	2.87421	up
AL157904.1	-1.26023	6.63656	-12.3114	3.94056e-05	0.00137048	2.87224	down
PNKD	-0.93336	11.3947	-12.2964	3.96563e-05	0.00137646	2.86519	down
AC006449.6	-1.7084	9.94631	-12.2748	4.00204e-05	0.00138	2.85502	down
AC006449.2	-1.7084	9.94631	-12.2748	4.00204e-05	0.00138	2.85502	down
AC108136.1	-1.0911	6.32	-12.2742	4.00313e-05	0.00138	2.85472	down
AC006538.1	-0.745398	8.06587	-12.2635	4.02125e-05	0.00138	2.84969	down
TYMS	0.771853	9.26812	12.2627	4.02262e-05	0.00138	2.84932	up
AL160314.2	0.984944	7.50166	12.26	4.02725e-05	0.00138	2.84804	up
MIR3681HG	-0.841895	10.3072	-12.2434	4.05564e-05	0.00138021	2.84022	down
HCLS1	-1.92338	7.9953	-12.2385	4.0641e-05	0.00138021	2.8379	down
AC009309.1	1.04608	9.77138	12.237	4.06662e-05	0.00138021	2.83721	up
AC073349.1	-0.757953	6.44409	-12.2366	4.06736e-05	0.00138021	2.83701	down
AC093635.1	1.18469	7.7427	12.2343	4.0713e-05	0.00138021	2.83593	up
AC083806.3	0.832802	6.28221	12.2271	4.08377e-05	0.00138064	2.83253	up
AL355336.1	1.89111	9.03068	12.2245	4.08838e-05	0.00138064	2.83127	up
AL008723.2	-2.25095	8.10319	-12.1644	4.19431e-05	0.00141368	2.8028	down
HOXD-AS2	-1.07913	6.64073	-12.1375	4.24278e-05	0.00142726	2.79	down
COQ8A	-2.52164	9.17359	-12.0855	4.33841e-05	0.00145662	2.76517	down
Z94721.1	1.12687	6.488	12.0773	4.35376e-05	0.00145835	2.76123	up
PGK1	1.97532	13.7273	12.0738	4.36027e-05	0.00145835	2.75957	up
GAS2L1P2	-1.26713	8.60325	-12.0475	4.40991e-05	0.00147213	2.74695	down
AC090651.1	-0.969842	7.26529	-12.0047	4.49218e-05	0.00149388	2.72635	down
AC099850.3	1.47206	6.75426	11.9978	4.50554e-05	0.00149548	2.72304	up
IFIH1	-1.09905	11.4009	-11.9666	4.56691e-05	0.00150674	2.70795	down
AL449106.1	-1.83195	9.26772	-11.9658	4.56849e-05	0.00150674	2.70756	down
AL136301.1	-0.990062	9.44233	-11.9525	4.59481e-05	0.00150674	2.70116	down
AC127496.6	1.63036	10.466	11.952	4.59589e-05	0.00150674	2.70089	up
AL513477.2	2.0758	9.2046	11.9474	4.60504e-05	0.00150674	2.69867	up
LRP5L	1.55415	10.1121	11.9429	4.61403e-05	0.00150674	2.6965	up
AC016831.1	-1.36812	7.92905	-11.9407	4.6185e-05	0.00150674	2.69542	down
AL132819.1	-3.18692	8.68496	-11.9377	4.62438e-05	0.00150674	2.694	down
AL022344.1	1.53749	11.0295	11.9371	4.62575e-05	0.00150674	2.69367	up
AL109976.1	-1.66387	10.4044	-11.9303	4.63937e-05	0.00150836	2.69039	down
AC104964.4	-0.808645	6.52557	-11.9122	4.67598e-05	0.00151743	2.68162	down
LINC01659	0.751371	9.03918	11.897	4.70712e-05	0.0015247	2.67421	up
AC113404.1	1.27092	6.64281	11.8862	4.72933e-05	0.00152906	2.66896	up
AP003469.4	-1.85305	10.4356	-11.867	4.76911e-05	0.00153907	2.65961	down
AC092611.1	-1.54376	7.41845	-11.8538	4.79678e-05	0.00154515	2.65315	down
FAM238A	-0.961031	6.34503	-11.8351	4.83603e-05	0.00154686	2.64405	down
PHKA2-AS1	1.013	7.0005	11.834	4.83839e-05	0.00154686	2.64351	up
TTC21B	0.657062	6.49742	11.8323	4.84216e-05	0.00154686	2.64264	up
AC008734.2	-1.96012	14.5306	-11.8303	4.84639e-05	0.00154686	2.64166	down
B9D1	-0.990503	10.6309	-11.8085	4.89297e-05	0.00155888	2.63098	down
AC015563.2	-1.17198	7.0877	-11.7962	4.91936e-05	0.00156349	2.62498	down
SH3D19	-1.26009	7.97211	-11.7934	4.92538e-05	0.00156349	2.62361	down
AC244517.7	-1.08313	6.8778	-11.7829	4.94821e-05	0.00156384	2.61844	down
AC114546.2	-1.75878	8.02798	-11.7828	4.94853e-05	0.00156384	2.61837	down
AC008115.3	-1.0097	9.50827	-11.7805	4.95333e-05	0.00156384	2.61729	down
AC138904.1	1.67241	7.65081	11.7743	4.96697e-05	0.00156531	2.61422	up
AC108863.1	1.53371	9.37021	11.7686	4.97938e-05	0.0015664	2.61143	up
AC027763.2	-0.747957	7.2091	-11.763	4.99177e-05	0.00156747	2.60866	down
STK39	-1.08973	7.88596	-11.7102	5.10948e-05	0.00160093	2.58261	down
ZKSCAN2-DT	0.79425	8.48626	11.707	5.11666e-05	0.00160093	2.58104	up
SPON2	-3.10601	9.7655	-11.6918	5.15134e-05	0.0016089	2.57349	down
AL445222.1	3.23603	8.93519	11.6772	5.18473e-05	0.00161643	2.56627	up
AF127577.3	-0.877293	9.38907	-11.659	5.22684e-05	0.00162521	2.55723	down
FKBP9P1	1.10108	9.55863	11.6569	5.23151e-05	0.00162521	2.55623	up
NR2F1	-1.16785	7.33401	-11.6517	5.24362e-05	0.00162608	2.55364	down
AC245595.1	1.8841	16.2836	11.6391	5.27309e-05	0.00163232	2.54738	up
CIP2A	1.9606	8.73756	11.6341	5.28492e-05	0.00163309	2.54487	up
AL158163.1	-1.4015	7.83179	-11.5981	5.37053e-05	0.00165661	2.5269	down
AC005586.2	-2.09428	6.97681	-11.5864	5.39848e-05	0.00165685	2.52109	down
SGPL1	0.9313	6.60013	11.5861	5.39916e-05	0.00165685	2.52095	up
AC084819.1	-2.39585	7.02485	-11.5859	5.39979e-05	0.00165685	2.52082	down
AL121890.4	0.895441	9.43317	11.577	5.42137e-05	0.00165819	2.51636	up
AL159169.3	1.07595	7.30579	11.5762	5.42315e-05	0.00165819	2.51599	up
ITFG2	0.674418	8.68264	11.5546	5.47596e-05	0.00166978	2.50515	up
AC005532.1	-2.32921	7.02873	-11.5399	5.51217e-05	0.00167583	2.49777	down
ERICD	0.645088	10.309	11.5369	5.5195e-05	0.00167583	2.49628	up
AC011462.5	1.114	10.4558	11.5331	5.52881e-05	0.00167583	2.4944	up
AC092941.2	-1.14274	7.03152	-11.5192	5.56347e-05	0.00168239	2.48741	down
PROSER2-AS1	0.585329	7.18666	11.5167	5.56973e-05	0.00168239	2.48615	up
AC127024.2	0.941092	10.8197	11.5071	5.594e-05	0.0016868	2.48128	up
NBEA	-1.19664	8.03257	-11.4989	5.61465e-05	0.00169011	2.47715	down
C1orf112	1.30526	8.93411	11.4854	5.64888e-05	0.00169499	2.47035	up
AL450468.2	0.678163	6.21933	11.4689	5.69087e-05	0.00170175	2.46206	up
BCAT1	-0.589192	6.21367	-11.465	5.70093e-05	0.00170175	2.46008	down
ANGPTL2	1.71106	6.93929	11.4646	5.70207e-05	0.00170175	2.45986	up
NEAT1	-1.14029	16.7226	-11.4477	5.74555e-05	0.0017118	2.45135	down
AC239809.3	-0.845199	9.81631	-11.4337	5.78224e-05	0.0017198	2.44422	down
MAGI1-IT1	-1.00482	7.9153	-11.4215	5.81428e-05	0.00172639	2.43803	down
PAXBP1	1.22317	10.8377	11.39	5.89776e-05	0.00174406	2.42206	up
NRCAM	-0.758656	6.18107	-11.3779	5.93034e-05	0.00174406	2.41589	down
AL109923.1	-0.840332	8.22998	-11.3773	5.93185e-05	0.00174406	2.4156	down
AC067817.2	-0.592869	6.68125	-11.3749	5.93837e-05	0.00174406	2.41437	down
FGF12-AS3	-1.23406	7.91334	-11.372	5.94624e-05	0.00174406	2.41289	down
AC027373.1	-1.51465	7.7193	-11.3707	5.94967e-05	0.00174406	2.41224	down
AC009090.3	-0.843466	6.50363	-11.3481	6.01123e-05	0.00175796	2.40071	down
DDR1	1.54934	11.892	11.344	6.02237e-05	0.00175827	2.39863	up
ANKS1B	-0.736619	6.21113	-11.3353	6.04639e-05	0.00176234	2.39417	down
AL118516.1	1.07808	12.8552	11.3108	6.11436e-05	0.00177826	2.38164	up
AC090457.1	-0.871321	7.86758	-11.3083	6.12139e-05	0.00177826	2.38035	down
AC018926.2	-1.72445	11.0711	-11.2761	6.2124e-05	0.0018017	2.36381	down
GATA2-AS1	1.06828	11.9931	11.2724	6.2228e-05	0.00180172	2.36193	up
AC092944.1	-1.30469	8.21757	-11.2602	6.25762e-05	0.00180881	2.35567	down
OPN5	-1.21013	6.81291	-11.2566	6.26819e-05	0.00180886	2.35378	down
AL117379.1	0.954283	10.2154	11.2499	6.28731e-05	0.00181139	2.35036	up
LMO7DN	-1.04623	7.16475	-11.234	6.33352e-05	0.00181773	2.34215	down
LINC01293	1.25146	7.83027	11.2332	6.33595e-05	0.00181773	2.34172	up
AC107884.2	0.706238	8.14533	11.2316	6.34056e-05	0.00181773	2.34091	up
LINC01836	1.28582	9.65169	11.2231	6.36542e-05	0.00182187	2.33652	up
AL359397.2	0.716598	6.47833	11.218	6.38044e-05	0.00182318	2.33387	up
AC022784.6	1.13412	8.49675	11.2098	6.40442e-05	0.00182704	2.32966	up
AC005944.1	0.789045	7.44821	11.1991	6.43617e-05	0.0018331	2.32412	up
DGUOK-AS1	0.68114	7.32948	11.1716	6.51844e-05	0.00185351	2.30986	up
AC099343.2	-0.836624	8.37	-11.1667	6.53308e-05	0.00185465	2.30734	down
LINC00920	1.70347	7.89374	11.1586	6.55773e-05	0.00185732	2.30312	up
AP001107.9	-1.33617	7.13192	-11.1561	6.56541e-05	0.00185732	2.30181	down
AL133338.1	1.4383	10.3443	11.1527	6.57546e-05	0.00185732	2.30009	up
AP005482.3	1.15193	8.73338	11.1496	6.58502e-05	0.00185732	2.29846	up
INSYN2B	0.769955	7.58335	11.1437	6.60296e-05	0.0018575	2.2954	up
AC117490.2	-0.924203	6.48476	-11.1392	6.61697e-05	0.0018575	2.29303	down
CENPN	0.950669	11.0751	11.139	6.6176e-05	0.0018575	2.29292	up
AC080038.3	-0.966774	9.0662	-11.1317	6.63987e-05	0.00186076	2.28915	down
SIKE1	-0.677621	8.44918	-11.12	6.67617e-05	0.00186794	2.28303	down
AC112236.1	-0.597618	6.13585	-11.1156	6.68978e-05	0.00186875	2.28074	down
PPP1R3E	1.26317	8.45122	11.0933	6.75955e-05	0.00188401	2.26909	up
MECOM	-0.935231	7.77509	-11.0912	6.766e-05	0.00188401	2.26802	down
BAIAP2L1	-1.52553	11.3857	-11.0708	6.83056e-05	0.00189832	2.25736	down
PTPRF	1.44941	8.8729	11.0681	6.83914e-05	0.00189832	2.25595	up
NIPAL2	0.621296	7.96205	11.0502	6.89646e-05	0.00190891	2.24657	up
AC100803.2	1.15868	7.21531	11.0494	6.89914e-05	0.00190891	2.24614	up
ST20-AS1	-1.10478	11.1275	-11.0451	6.913e-05	0.00190972	2.24388	down
PRXL2B	1.08961	8.4323	11.026	6.97503e-05	0.0019175	2.23385	up
GPRC5B	-1.48637	9.13632	-11.0253	6.9772e-05	0.0019175	2.2335	down
SPDYA	-0.745979	6.62881	-11.0205	6.99283e-05	0.0019175	2.23098	down
BCR	0.967323	8.41886	11.0164	7.00648e-05	0.0019175	2.22879	up
AC233992.3	-1.77009	8.68466	-11.0156	7.00909e-05	0.0019175	2.22837	down
KANSL1-AS1	0.773351	8.99503	11.0129	7.01804e-05	0.0019175	2.22694	up
ZNHIT3	-0.899474	8.14674	-11.0068	7.03803e-05	0.00191995	2.22374	down
ACSL5	2.27791	7.65777	10.9959	7.07398e-05	0.00192675	2.21802	up
AC011753.2	1.06543	7.4046	10.9897	7.09481e-05	0.00192819	2.21472	up
AL662890.1	-0.86954	7.37873	-10.9877	7.10135e-05	0.00192819	2.21368	down
SPA17	1.48202	8.83163	10.9796	7.12848e-05	0.00193239	2.2094	up
ZNF529-AS1	-1.13499	9.93966	-10.9764	7.13896e-05	0.00193239	2.20774	down
NTPCR	0.675849	6.85833	10.9699	7.16081e-05	0.00193375	2.20431	up
MED28	1.25226	12.4747	10.9684	7.16613e-05	0.00193375	2.20348	up
ZRANB3	0.946898	9.9243	10.964	7.18096e-05	0.00193476	2.20115	up
PHF3	-2.40188	8.47473	-10.9571	7.20432e-05	0.00193806	2.1975	down
AL020993.1	3.18489	9.24957	10.9325	7.28826e-05	0.00195763	2.18448	up
CICP18	0.795106	10.3717	10.9266	7.30854e-05	0.00196006	2.18136	up
AC126118.1	1.12497	8.66925	10.9149	7.34912e-05	0.00196544	2.17513	up
PPP1R1C	0.818457	9.83123	10.912	7.35902e-05	0.00196544	2.17362	up
AC084083.1	0.778511	6.30948	10.9045	7.38506e-05	0.00196544	2.16965	up
AC005674.2	1.29743	11.226	10.9014	7.39606e-05	0.00196544	2.16797	up
AC023866.2	0.773279	8.59914	10.9014	7.39616e-05	0.00196544	2.16796	up
BDNF	-1.67442	7.17894	-10.8904	7.43454e-05	0.00197011	2.16214	down
AC110597.1	-3.16206	7.60761	-10.8899	7.4363e-05	0.00197011	2.16187	down
HCG15	0.873116	6.2153	10.8842	7.45634e-05	0.00197243	2.15885	up
SUPT4H1	-0.872674	14.9506	-10.8755	7.48718e-05	0.00197759	2.1542	down
AP001005.3	0.871	6.85243	10.8648	7.52516e-05	0.00197864	2.14851	up
AC103923.1	-1.14203	6.91429	-10.8599	7.5429e-05	0.00198	2.14587	down
AC244093.5	-1.18229	8.4116	-10.8571	7.55301e-05	0.00198	2.14436	down
HNF4G	-0.845972	8.25302	-10.8521	7.57079e-05	0.00198169	2.14171	down
BAALC-AS1	0.825212	8.27587	10.8474	7.58765e-05	0.0019817	2.13921	up
GLYCTK-AS1	2.56558	7.54508	10.826	7.66538e-05	0.00199746	2.12775	up
SP3	-1.94117	7.40578	-10.8105	7.72199e-05	0.00200921	2.11947	down
AC097534.1	0.781466	6.81803	10.805	7.74224e-05	0.00201149	2.11652	up
AC022613.1	1.77532	11.9146	10.7979	7.76847e-05	0.0020153	2.11272	up
AC013264.1	0.741729	6.20698	10.7826	7.82563e-05	0.00202105	2.10447	up
HNRNPA1P48	0.729938	8.5475	10.7796	7.83693e-05	0.00202105	2.10284	up
AC021224.1	0.729938	8.5475	10.7796	7.83693e-05	0.00202105	2.10284	up
AC083964.1	1.19375	8.8516	10.7759	7.85082e-05	0.00202164	2.10085	up
AC087893.1	0.893205	6.67295	10.769	7.87668e-05	0.00202331	2.09715	up
HLCS-IT1	0.898345	9.59926	10.768	7.88047e-05	0.00202331	2.09661	up
AP001107.5	-0.786971	11.0218	-10.7631	7.89879e-05	0.00202504	2.09399	down
AC022098.3	-0.70009	7.33261	-10.7571	7.92139e-05	0.00202785	2.09078	down
AL357568.2	1.51211	7.5514	10.7509	7.94507e-05	0.00203094	2.08742	up
GPRC5D-AS1	-0.986035	10.6248	-10.7396	7.98827e-05	0.00203899	2.08131	down
SLC16A1-AS1	1.01573	7.6912	10.732	8.01733e-05	0.00203988	2.07723	up
AL392172.1	-2.35025	11.2602	-10.7271	8.03635e-05	0.00203988	2.07456	down
AC053503.2	3.7545	10.5853	10.7253	8.04326e-05	0.00203988	2.07359	up
AC025171.5	-0.821521	8.86686	-10.7212	8.05894e-05	0.00203988	2.0714	down
FSIP2-AS2	-1.46197	6.93126	-10.721	8.05973e-05	0.00203988	2.07129	down
AC034238.1	-0.676392	7.21862	-10.7205	8.06186e-05	0.00203988	2.07099	down
PHIP	0.898724	10.9524	10.7085	8.10826e-05	0.00204814	2.06453	up
SHH	-0.754986	8.93507	-10.706	8.11826e-05	0.00204814	2.06314	down
H19	2.32338	16.1616	10.7009	8.13823e-05	0.00204814	2.06037	up
AC087588.2	-0.950449	8.87552	-10.7001	8.14142e-05	0.00204814	2.05993	down
AC026367.1	-1.04462	7.69639	-10.6728	8.24886e-05	0.00207218	2.04517	down
AL360091.2	-0.96567	7.4047	-10.6664	8.27467e-05	0.00207568	2.04165	down
AC080129.2	-0.762307	8.15608	-10.6577	8.30933e-05	0.00208119	2.03694	down
LINC00992	-0.992163	9.17298	-10.6549	8.32048e-05	0.00208119	2.03543	down
AC079766.1	1.08708	7.12045	10.608	8.51153e-05	0.00211508	2.00986	up
ANXA1	0.870834	6.43856	10.6067	8.51682e-05	0.00211508	2.00916	up
ADAM10	0.867528	11.3568	10.6024	8.53462e-05	0.00211508	2.00681	up
AC007128.1	0.612912	7.83846	10.6009	8.54075e-05	0.00211508	2.006	up
AC007009.1	0.612912	7.83846	10.6009	8.54075e-05	0.00211508	2.006	up
AC104938.1	1.26811	9.55273	10.5917	8.57894e-05	0.00211582	2.00097	up
JAK2	-2.8733	8.84478	-10.5905	8.58404e-05	0.00211582	2.0003	down
AC012447.1	-1.74372	7.88411	-10.59	8.58615e-05	0.00211582	2.00002	down
LINC01843	0.609616	7.94215	10.5877	8.59576e-05	0.00211582	1.99876	up
CYB561	0.978825	14.5943	10.5841	8.61083e-05	0.00211582	1.99679	up
AC005224.1	-1.74887	10.0868	-10.5803	8.62698e-05	0.00211582	1.99468	down
MNX1-AS2	0.624102	7.26293	10.5782	8.63581e-05	0.00211582	1.99353	up
AP000356.1	-1.34892	6.96072	-10.577	8.64069e-05	0.00211582	1.99289	down
AL357033.1	-0.858765	7.383	-10.5723	8.66034e-05	0.00211766	1.99033	down
FCHSD1	-2.20792	13.696	-10.557	8.72518e-05	0.00213053	1.98192	down
MNX1-AS1	1.6695	7.86001	10.5461	8.77149e-05	0.00213885	1.97596	up
AC117386.2	1.00014	11.3871	10.5386	8.80381e-05	0.00214373	1.97181	up
AP005901.1	0.599985	6.46133	10.5351	8.81895e-05	0.00214443	1.96987	up
TRAM2-AS1	1.18859	7.93863	10.5172	8.89609e-05	0.00216018	1.96005	up
AC004264.1	-1.25305	7.57951	-10.5002	8.97058e-05	0.00217159	1.95065	down
DOCK7	0.856474	9.18636	10.498	8.98038e-05	0.00217159	1.94942	up
AP000355.1	-1.6697	7.66071	-10.4853	9.03613e-05	0.00217952	1.94244	down
AC013553.4	-0.813594	6.91876	-10.4849	9.03816e-05	0.00217952	1.94219	down
MIR600HG	-0.74742	8.67177	-10.482	9.05103e-05	0.00217961	1.94059	down
AC007038.2	1.28589	11.3293	10.4591	9.15296e-05	0.00220112	1.92796	up
LINC00266-1	0.710034	9.75017	10.4539	9.17677e-05	0.00220381	1.92503	up
AC117944.1	-0.982747	7.70653	-10.4367	9.2546e-05	0.00221641	1.9155	down
AL050343.1	-1.41982	6.96739	-10.4251	9.30759e-05	0.00222604	1.90906	down
AC011477.2	1.35201	9.78509	10.404	9.40479e-05	0.00224314	1.89734	up
SND1	0.939901	12.4672	10.3952	9.44591e-05	0.00224988	1.89242	up
AC022762.2	2.44074	9.94425	10.3879	9.47991e-05	0.00225372	1.88836	up
AC012640.2	0.64675	9.0353	10.3845	9.49615e-05	0.00225372	1.88643	up
PSMA3	-1.11786	7.74595	-10.3835	9.50075e-05	0.00225372	1.88588	down
AP000221.1	-1.56776	9.22432	-10.3702	9.56322e-05	0.00225727	1.87849	down
LINC01874	0.678433	7.68764	10.3698	9.56531e-05	0.00225727	1.87824	up
LINC01493	0.591977	7.54588	10.3558	9.63206e-05	0.00226841	1.87039	up
USP30-AS1	-0.884038	6.80193	-10.3519	9.65066e-05	0.00226841	1.86822	down
AC021752.1	-2.92639	8.59047	-10.347	9.67382e-05	0.00226841	1.86551	down
AC099791.2	-1.08153	9.28377	-10.3461	9.67838e-05	0.00226841	1.86498	down
CENPBD1	0.81467	12.2238	10.3418	9.6989e-05	0.00226841	1.86259	up
AC011503.2	0.810123	6.42651	10.3404	9.70562e-05	0.00226841	1.86181	up
AURKAIP1	-0.751363	10.2487	-10.3326	9.74359e-05	0.00227068	1.8574	down
HIF1A-AS1	-2.8336	7.74605	-10.3325	9.74405e-05	0.00227068	1.85735	down
AC009630.2	1.63677	9.25247	10.3303	9.75436e-05	0.00227068	1.85615	up
CCSAP	1.02356	8.8722	10.3202	9.80354e-05	0.0022791	1.85048	up
AC087241.4	-0.881278	8.23613	-10.3102	9.85232e-05	0.00228562	1.84487	down
SNHG4	0.893605	9.69879	10.3091	9.85781e-05	0.00228562	1.84424	up
MRPS14	0.595451	7.91633	10.301	9.89801e-05	0.00229152	1.83965	up
AC034236.2	1.46124	8.84432	10.2986	9.90948e-05	0.00229152	1.83834	up
RBMS1	0.876632	6.83845	10.2921	9.94171e-05	0.00229593	1.83468	up
LINC02560	-0.960133	8.75605	-10.2815	9.99458e-05	0.00230509	1.82869	down
APIP	-1.01974	8.00829	-10.2756	0.00010024	0.00230585	1.82537	down
AC097634.3	-1.26196	7.64685	-10.2755	0.000100243	0.00230585	1.82534	down
CFL1	-0.665031	6.70438	-10.2647	0.000100789	0.00231518	1.8192	down
TAX1BP1	-1.72651	10.3375	-10.2554	0.000101256	0.00231518	1.81398	down
LINC00659	0.613864	7.95209	10.254	0.00010133	0.00231518	1.81316	up
AF129075.2	-0.721007	7.92375	-10.2451	0.00010178	0.00231518	1.80815	down
AL031775.1	-0.778812	9.09166	-10.2432	0.000101875	0.00231518	1.8071	down
AP003306.1	2.2183	15.1641	10.2417	0.000101951	0.00231518	1.80625	up
HNRNPU	0.795991	10.5017	10.2413	0.000101974	0.00231518	1.80599	up
Z73429.1	-0.804219	6.53451	-10.2309	0.000102508	0.00232427	1.8001	down
KIAA1841	0.704317	7.62505	10.2239	0.00010287	0.00232944	1.79612	up
ZFAND5	-0.76096	8.585	-10.2212	0.000103007	0.00232952	1.79462	down
AC018607.1	1.0586	7.42788	10.1987	0.000104175	0.00235291	1.78187	up
AP001059.3	-0.870465	7.00372	-10.1927	0.000104493	0.00235703	1.77843	down
RNF219-AS1	0.615096	10.907	10.1818	0.000105064	0.00236686	1.77227	up
ATE1-AS1	-1.1734	8.69572	-10.1731	0.000105526	0.00236778	1.76732	down
AL451074.5	-1.104	6.61294	-10.1721	0.000105581	0.00236778	1.76673	down
POC1B	-1.40198	8.23303	-10.1656	0.000105927	0.002371	1.76303	down
AL356481.1	0.924898	10.3576	10.1602	0.000106218	0.00237373	1.75994	up
IVNS1ABP	1.08317	10.3863	10.1583	0.000106321	0.00237373	1.75884	up
KAZALD1	-0.667219	6.51727	-10.1461	0.000106978	0.00238535	1.75187	down
AL136980.1	-1.01138	6.68249	-10.125	0.000108125	0.00240786	1.73982	down
ANP32B	1.18155	8.50765	10.1222	0.000108274	0.00240809	1.73827	up
AC009148.1	0.660399	6.74856	10.119	0.000108452	0.00240813	1.73641	up
PCAT1	0.860232	12.3888	10.1172	0.000108552	0.00240813	1.73537	up
PTPRG	1.43541	8.90547	10.1131	0.000108779	0.00241011	1.73301	up
HS1BP3-IT1	0.990721	6.61165	10.0865	0.000110257	0.00243976	1.71775	up
SMOX	1.6328	10.6908	10.0832	0.000110439	0.0024407	1.71589	up
AC068790.5	1.09141	9.9812	10.0764	0.00011082	0.00244602	1.71199	up
SLC25A51	-1.51171	7.61902	-10.0696	0.000111204	0.0024514	1.70808	down
AL133410.1	1.10723	9.61786	10.0568	0.000111934	0.00246024	1.70068	up
TSTD3	-1.67397	10.1867	-10.0545	0.000112061	0.00246024	1.6994	down
CDADC1	-0.661614	9.31431	-10.0527	0.000112169	0.00246024	1.69831	down
PHF20	1.0643	8.68415	10.0392	0.000112943	0.00247203	1.69053	up
AL359091.4	-1.68337	7.69763	-10.0384	0.000112989	0.00247203	1.69007	down
AL133215.2	0.796038	6.29046	10.0317	0.000113373	0.00247732	1.68624	up
ABCB1	-1.35392	7.82025	-10.0198	0.000114066	0.00248935	1.67934	down
AL121809.2	-0.698354	6.68722	-10.0156	0.000114308	0.00249152	1.67695	down
RIN3	1.829	10.1616	10.0051	0.000114927	0.00249878	1.67083	up
TIGD6	-0.606301	7.62728	-9.99712	0.000115396	0.00250007	1.66623	down
ACY1	0.681612	9.21499	9.9969	0.000115408	0.00250007	1.66611	up
AC139530.4	-1.452	11.164	-9.99676	0.000115417	0.00250007	1.66603	down
LINC01347	1.28912	7.13118	9.98416	0.000116165	0.00251316	1.65872	up
AC005414.1	1.10271	12.1263	9.97424	0.000116757	0.00251783	1.65297	up
AF067845.2	1.10896	10.4531	9.97254	0.000116859	0.00251783	1.65198	up
AC092168.2	-2.02546	9.43539	-9.97089	0.000116958	0.00251783	1.65102	down
NCOA7	1.53506	9.16846	9.95745	0.000117767	0.00253215	1.64322	up
AC011511.5	-0.950026	7.80382	-9.94169	0.000118726	0.00254962	1.63404	down
FAM120AOS	1.26674	11.9632	9.92806	0.000119562	0.00256143	1.6261	up
SPATA9	-1.01674	6.72649	-9.92794	0.000119569	0.00256143	1.62603	down
PCAT7	1.37837	14.4414	9.91859	0.000120147	0.00257065	1.62058	up
AL353803.5	1.4356	7.37169	9.91201	0.000120556	0.00257624	1.61674	up
AC009560.1	1.15065	9.87539	9.90758	0.000120832	0.00257898	1.61415	up
AL450384.2	1.26603	8.51142	9.89648	0.000121526	0.00259063	1.60766	up
AC090099.1	-1.86233	9.66567	-9.88541	0.000122224	0.00260227	1.60118	down
TARBP1	1.27567	9.43828	9.8831	0.00012237	0.00260227	1.59983	up
GPR143	-0.640651	8.11	-9.87735	0.000122735	0.00260367	1.59646	down
FARP1-AS1	-1.56623	9.60238	-9.87173	0.000123093	0.00260811	1.59316	down
AC100860.1	1.07632	7.665	9.86782	0.000123342	0.00261022	1.59087	up
CYP1B1	-0.620811	6.88138	-9.86435	0.000123564	0.00261175	1.58884	down
AP000866.6	1.17714	9.01459	9.86137	0.000123755	0.00261263	1.58709	up
AC005393.1	-1.31267	9.16797	-9.84963	0.000124511	0.00262284	1.5802	down
NORAD	0.646181	16.5022	9.84417	0.000124864	0.00262284	1.57698	up
AP003119.2	1.57115	7.52454	9.84368	0.000124896	0.00262284	1.5767	up
Z68323.1	-1.00626	7.24718	-9.84206	0.000125002	0.00262284	1.57574	down
TM4SF1-AS1	1.22498	7.32974	9.83821	0.000125252	0.00262284	1.57348	up
AC104971.1	1.54021	8.43163	9.83762	0.00012529	0.00262284	1.57313	up
AC000068.1	1.00268	8.14124	9.83099	0.000125722	0.00262873	1.56923	up
AC092338.2	1.0689	7.38495	9.82828	0.0001259	0.00262929	1.56764	up
AC024884.2	1.11637	9.34624	9.81283	0.000126916	0.0026454	1.55853	up
AL451085.1	-0.948738	6.72886	-9.80838	0.000127211	0.0026454	1.55591	down
AL031673.1	1.37793	8.91369	9.80509	0.000127429	0.0026454	1.55396	up
P4HA2-AS1	1.55567	7.84001	9.78523	0.000128756	0.00266364	1.54223	up
HECW1-IT1	2.80863	9.29218	9.7841	0.000128832	0.00266364	1.54156	up
AC004832.4	0.968433	7.89289	9.78211	0.000128966	0.00266364	1.54039	up
CXCL16	-1.07494	7.70025	-9.78088	0.000129049	0.00266364	1.53966	down
IKZF5	-1.29215	8.7974	-9.78035	0.000129084	0.00266364	1.53934	down
AC026427.1	-1.22843	6.76892	-9.77811	0.000129235	0.00266364	1.53802	down
AC089999.2	1.38575	7.37883	9.77604	0.000129375	0.00266364	1.53679	up
AC019171.1	-0.89045	6.47005	-9.77162	0.000129675	0.00266666	1.53418	down
UHRF2	1.00006	6.87502	9.76108	0.000130392	0.00267183	1.52793	up
AL160272.1	-2.35452	8.02506	-9.76061	0.000130423	0.00267183	1.52766	down
ATP5MF-PTCD1	-1.62212	8.16423	-9.75893	0.000130538	0.00267183	1.52666	down
CXADRP3	1.62549	14.3976	9.73884	0.00013192	0.00269409	1.51473	up
AC005540.1	-1.50467	8.17198	-9.73862	0.000131935	0.00269409	1.5146	down
AC140118.1	-1.35462	9.92635	-9.72601	0.000132811	0.00270625	1.50711	down
TINAGL1	0.853766	7.65597	9.72559	0.00013284	0.00270625	1.50686	up
PTOV1-AS1	1.28832	8.12761	9.71646	0.000133479	0.00271292	1.50142	up
LINC01177	-0.955655	7.55864	-9.71228	0.000133772	0.00271573	1.49893	down
AC005034.3	1.17492	11.6546	9.69795	0.000134784	0.00272993	1.49039	up
AL158071.4	-0.596447	7.18304	-9.69447	0.000135031	0.00273176	1.48832	down
AL353608.1	-0.837095	6.22371	-9.68294	0.000135854	0.00274292	1.48143	down
AC092119.2	0.875282	9.45736	9.67892	0.000136142	0.00274292	1.47903	up
AC084809.2	-1.26694	8.49772	-9.67796	0.000136211	0.00274292	1.47846	down
AL360270.2	-1.35375	7.41214	-9.66978	0.0001368	0.00274747	1.47357	down
AC078860.1	-2.13275	7.48848	-9.66827	0.000136909	0.00274747	1.47266	down
OR2F1	0.733127	6.22135	9.65944	0.000137549	0.00275347	1.46738	up
IMMP2L	0.635988	7.28374	9.65762	0.000137682	0.00275347	1.46629	up
AC104984.5	0.770136	8.92291	9.65388	0.000137954	0.00275577	1.46405	up
AC023481.1	1.48368	7.42281	9.64471	0.000138624	0.0027645	1.45855	up
AC098479.1	-1.02397	7.67444	-9.64286	0.00013876	0.0027645	1.45744	down
AC135178.5	0.817732	10.1896	9.64141	0.000138866	0.0027645	1.45657	up
AC079807.1	-1.13694	13.734	-9.63172	0.000139581	0.00277392	1.45076	down
AC009812.4	-1.3234	11.0402	-9.62943	0.00013975	0.00277392	1.44938	down
AL451064.1	-0.59767	9.57507	-9.62854	0.000139816	0.00277392	1.44885	down
AC015967.1	-0.603545	6.22073	-9.61811	0.000140591	0.00278614	1.44258	down
SPC25	0.854361	7.98035	9.61156	0.000141081	0.00279068	1.43864	up
GSEC	1.02	6.65513	9.60656	0.000141455	0.00279068	1.43563	up
SNHG25	0.998968	11.9145	9.604	0.000141648	0.00279068	1.43409	up
PDYN-AS1	0.642313	9.81671	9.60229	0.000141776	0.00279068	1.43306	up
AC027271.1	-0.870277	8.96922	-9.60138	0.000141845	0.00279068	1.43251	down
RXYLT1-AS1	-1.18197	6.71975	-9.59508	0.000142321	0.00279502	1.42872	down
RPL37	0.633533	10.0002	9.58748	0.000142897	0.00280015	1.42413	up
CCT6A	1.24862	12.1225	9.5874	0.000142903	0.00280015	1.42409	up
DGCR10	0.721933	6.26004	9.58479	0.000143102	0.00280015	1.42251	up
C2CD2L	-1.82499	9.99289	-9.58184	0.000143326	0.00280015	1.42073	down
DAPK1-IT1	1.16469	12.4491	9.57767	0.000143645	0.00280015	1.41821	up
TOMM40L	-0.874485	6.90937	-9.57705	0.000143692	0.00280015	1.41784	down
AC114488.2	-0.637837	11.3442	-9.57502	0.000143847	0.00280015	1.41662	down
AC104958.2	-1.36117	11.0624	-9.5748	0.000143865	0.00280015	1.41648	down
AL035701.1	-0.587551	7.7441	-9.57244	0.000144045	0.00280054	1.41506	down
GCNT2	-1.2194	10.4085	-9.56945	0.000144275	0.00280188	1.41325	down
FAM153B	2.04577	7.76876	9.56502	0.000144616	0.00280539	1.41057	up
MYEF2	1.3324	7.66178	9.54409	0.00014624	0.00282746	1.39791	up
AC084824.4	1.01309	10.5947	9.53475	0.000146972	0.00283847	1.39225	up
NOL7	-1.22542	11.0443	-9.52934	0.000147397	0.00284355	1.38897	down
AC104109.4	-1.21807	8.99956	-9.51743	0.00014834	0.0028563	1.38174	down
AC010531.6	0.803302	7.14517	9.51584	0.000148466	0.0028563	1.38077	up
AC087491.1	-1.68991	6.85555	-9.51479	0.000148549	0.0028563	1.38014	down
AP005899.1	0.900993	8.64477	9.50741	0.000149138	0.00286241	1.37565	up
AL133375.1	0.777442	8.19476	9.5067	0.000149195	0.00286241	1.37522	up
TDRKH-AS1	-1.01833	10.5758	-9.491	0.000150456	0.00288028	1.36567	down
BACE1-AS	1.04614	10.926	9.48848	0.00015066	0.00288101	1.36413	up
ZFAND3	-0.716757	11.735	-9.48432	0.000150997	0.00288322	1.3616	down
AC008937.2	-0.604596	6.32658	-9.48298	0.000151105	0.00288322	1.36078	down
AC010173.1	0.939518	8.50988	9.47646	0.000151636	0.00289018	1.35681	up
DSG2-AS1	-0.993135	7.14618	-9.45718	0.000153217	0.00291713	1.34504	down
AC104260.3	0.608103	7.98729	9.45416	0.000153466	0.0029187	1.34319	up
USP50	-0.662256	6.24243	-9.45166	0.000153673	0.00291946	1.34166	down
AL020997.3	-0.844218	6.93727	-9.4427	0.000154417	0.00293039	1.33618	down
CZIB	0.98684	10.1388	9.43797	0.000154812	0.00293469	1.33328	up
AC012557.1	1.02514	6.90747	9.43448	0.000155103	0.00293704	1.33115	up
ANAPC7	0.993407	9.71634	9.41891	0.000156413	0.00295863	1.3216	up
AP005432.2	-0.720284	7.58046	-9.41371	0.000156853	0.00296374	1.31841	down
LINC00592	1.24069	7.00034	9.40844	0.000157301	0.00296899	1.31518	up
AC008569.1	1.69917	14.4308	9.40146	0.000157896	0.00297701	1.31089	up
AC120498.4	-0.956299	7.89653	-9.39609	0.000158356	0.00297925	1.30759	down
HCG25	-0.887726	7.86163	-9.38815	0.000159039	0.00298682	1.3027	down
AC018816.1	0.791165	7.89454	9.38743	0.000159101	0.00298682	1.30226	up
AL731566.2	-0.880495	7.90017	-9.38082	0.000159672	0.00299382	1.2982	down
AC026461.4	0.978436	8.88295	9.37827	0.000159894	0.00299382	1.29662	up
RPS15A	0.890277	9.03905	9.3753	0.000160151	0.00299382	1.29479	up
CRYL1	-0.980222	7.24282	-9.36418	0.000161121	0.00300858	1.28794	down
AC022558.3	0.828915	7.27776	9.35958	0.000161525	0.00300967	1.2851	up
DMXL1	-0.616578	8.1301	-9.3525	0.000162148	0.00301477	1.28073	down
GRTP1-AS1	-2.6308	8.12509	-9.35092	0.000162287	0.00301477	1.27975	down
FOXP1-IT1	1.13549	11.3818	9.35058	0.000162316	0.00301477	1.27955	up
AC005261.3	-0.842563	7.67413	-9.34573	0.000162746	0.00301953	1.27655	down
AC004066.2	0.915263	6.76855	9.33322	0.000163859	0.00303373	1.26881	up
AC005632.2	0.829993	11.8422	9.3274	0.000164379	0.00304001	1.26521	up
AC111149.1	1.0436	10.7123	9.32554	0.000164546	0.00304001	1.26406	up
AC009264.1	0.776725	10.7097	9.32197	0.000164866	0.00304271	1.26185	up
RPS27L	1.60745	11.2766	9.3189	0.000165143	0.00304459	1.25995	up
AC079921.2	-1.74988	9.36425	-9.31555	0.000165445	0.00304662	1.25787	down
AC026367.2	-1.26021	8.186	-9.31382	0.000165602	0.00304662	1.25679	down
LINC00903	-1.18795	6.66992	-9.29777	0.00016706	0.00307021	1.24684	down
MAGEA10-MAGEA5	1.04081	8.90927	9.29211	0.000167578	0.00307326	1.24332	up
AL606834.1	1.14135	9.53997	9.28648	0.000168095	0.00307951	1.23982	up
LINC00471	0.906033	6.61656	9.28349	0.000168371	0.00308132	1.23796	up
AL136131.3	-1.13901	9.85693	-9.26787	0.000169818	0.00310374	1.22824	down
FOXN3-AS1	0.611121	7.49142	9.26581	0.00017001	0.00310374	1.22696	up
AC004982.1	1.84781	7.57263	9.26453	0.000170129	0.00310374	1.22616	up
AC139491.5	1.35204	8.94084	9.25992	0.00017056	0.00310836	1.22328	up
AL512330.1	-0.601058	7.09532	-9.25082	0.000171415	0.00312068	1.21761	down
AC079354.2	-1.13263	6.97575	-9.24873	0.000171611	0.003121	1.21631	down
AC087284.1	1.73747	10.7732	9.24374	0.000172083	0.00312632	1.21319	up
AC067750.1	-1.29688	8.81434	-9.23652	0.000172767	0.00313549	1.20868	down
AC010132.4	-0.75385	7.65937	-9.22897	0.000173487	0.00314528	1.20395	down
CTBS	-0.605165	7.86384	-9.21898	0.000174444	0.00315935	1.19771	down
CYP4V2	0.821297	9.76082	9.2074	0.000175561	0.00317628	1.19045	up
AC007566.1	-1.02799	8.22311	-9.20393	0.000175897	0.00317907	1.18828	down
AC040936.1	-1.56328	6.7102	-9.19843	0.000176432	0.00318544	1.18483	down
AL162258.1	-0.847099	6.32656	-9.18212	0.000178029	0.00320419	1.17458	down
AC010424.2	-1.07111	6.36689	-9.17557	0.000178675	0.00320419	1.17047	down
LINC01832	-1.40254	6.68351	-9.17535	0.000178697	0.00320419	1.17033	down
AC020978.3	-0.948967	6.76675	-9.17428	0.000178803	0.00320419	1.16966	down
FRA10AC1	0.734068	6.95658	9.17155	0.000179073	0.00320419	1.16794	up
LINC00654	0.682085	7.05628	9.17103	0.000179125	0.00320419	1.16761	up
AL353708.3	-1.08287	10.4443	-9.16714	0.000179511	0.00320419	1.16517	down
STK24-AS1	1.24095	8.42567	9.16685	0.00017954	0.00320419	1.16498	up
LINC01220	-0.667512	6.72918	-9.16368	0.000179856	0.00320419	1.16298	down
AC091096.1	0.908369	8.54113	9.15886	0.000180336	0.00320947	1.15995	up
ENTPD5	-0.685122	6.54096	-9.15398	0.000180825	0.00321489	1.15688	down
AL450306.1	-1.02663	8.43394	-9.13913	0.000182321	0.0032382	1.14751	down
AL606834.2	0.754722	6.51818	9.13026	0.000183222	0.00324786	1.14191	up
AC002558.3	0.936236	11.0664	9.1301	0.000183238	0.00324786	1.14181	up
AC010201.2	1.23155	8.87724	9.12771	0.000183482	0.0032489	1.14029	up
FAM102A	-1.7954	7.726	-9.12554	0.000183703	0.00324951	1.13893	down
HSDL2	0.620296	10.3344	9.12105	0.000184163	0.00325435	1.13608	up
AL023574.1	-1.92341	13.1455	-9.1151	0.000184773	0.00326183	1.13233	down
AC087741.2	1.18378	8.58055	9.10971	0.000185329	0.00326834	1.12891	up
TJP2	0.795473	7.07147	9.09933	0.000186403	0.00328364	1.12234	up
NMT1	0.835233	14.0572	9.0959	0.00018676	0.00328364	1.12016	up
CTPS2	0.861483	9.0291	9.08883	0.000187498	0.00329329	1.11568	up
SORL1	0.588162	6.53716	9.07685	0.000188757	0.00330874	1.10807	up
AC008011.2	-0.985949	7.65694	-9.07308	0.000189155	0.00331239	1.10568	down
AC092718.5	-1.07502	10.1814	-9.06309	0.000190215	0.00332525	1.09932	down
AC090515.2	-2.1263	11.1673	-9.06187	0.000190345	0.00332525	1.09855	down
AP006545.2	-1.23511	7.87024	-9.06078	0.000190461	0.00332525	1.09785	down
GCDH	-0.777517	7.75645	-9.04502	0.000192149	0.00333804	1.08782	down
LINC00628	-0.998891	7.92456	-9.03824	0.000192882	0.00334234	1.08349	down
AP001160.4	-1.5855	11.5042	-9.03776	0.000192933	0.00334234	1.08319	down
RDH13	1.14987	8.10142	9.03453	0.000193283	0.00334234	1.08113	up
AC008443.1	0.730227	11.6847	9.03283	0.000193467	0.00334234	1.08004	up
AC036108.2	1.45075	7.60711	9.03059	0.00019371	0.00334234	1.07861	up
AC099489.3	-1.66361	8.10351	-9.03035	0.000193736	0.00334234	1.07846	down
FANCI	0.817283	7.27036	9.019	0.000194975	0.00336039	1.07121	up
AC011120.1	1.53028	7.36627	9.01558	0.00019535	0.00336227	1.06902	up
SMG1	0.59638	8.37265	9.01277	0.00019566	0.00336227	1.06722	up
SCAMP1-AS1	-0.694174	10.3468	-9.01275	0.000195662	0.00336227	1.06721	down
PTPMT1	1.12319	12.0888	9.00531	0.000196483	0.00336867	1.06245	up
AC007389.5	-0.657236	8.30913	-9.00412	0.000196614	0.00336867	1.06169	down
AC009065.1	-1.41344	8.03798	-8.99007	0.000198175	0.00339073	1.05269	down
BARD1	1.45376	10.2818	8.9867	0.000198553	0.00339191	1.05053	up
SNHG19	0.807983	11.7213	8.97352	0.000200035	0.00341389	1.04207	up
ARMC7	-1.14517	11.8213	-8.97071	0.000200351	0.00341595	1.04027	down
RNF220	-2.68157	13.2629	-8.96859	0.000200592	0.00341672	1.0389	down
AC018645.2	1.09441	8.5963	8.96266	0.000201266	0.00342139	1.03509	up
AL022328.4	-0.613893	8.60818	-8.96159	0.000201386	0.00342139	1.03441	down
AC005280.1	0.823498	7.09532	8.9585	0.000201739	0.00342139	1.03242	up
AC008074.2	-1.7482	7.76035	-8.95828	0.000201764	0.00342139	1.03228	down
AC093297.2	1.21986	12.0605	8.95756	0.000201846	0.00342139	1.03181	up
AC009061.2	0.672268	10.6269	8.92498	0.000205605	0.00347745	1.01082	up
AC009996.1	1.17656	15.102	8.92373	0.000205751	0.00347745	1.01001	up
AC239800.2	1.52065	14.1063	8.91009	0.00020735	0.00350109	1.0012	up
AL731566.1	-0.614066	6.73556	-8.90308	0.000208177	0.00350826	0.996672	down
MRPL23	0.762266	13.1441	8.86801	0.000212377	0.00357215	0.973938	up
AC092071.1	1.10262	7.16643	8.85907	0.000213462	0.00358695	0.968136	up
AC113383.1	0.839469	10.7241	8.84747	0.000214882	0.00360733	0.960591	up
AC021242.3	-1.25097	8.93771	-8.8389	0.000215937	0.00361809	0.955013	down
TMEM237	1.2497	11.4794	8.82404	0.000217783	0.00364203	0.945323	up
PSME4	-1.88721	10.1895	-8.81915	0.000218395	0.00364248	0.942131	down
PXN-AS1	1.23537	16.6959	8.78925	0.000222176	0.00369074	0.922589	up
AC022148.2	0.606067	8.04741	8.77769	0.000223658	0.00371183	0.915016	up
NENF	1.09528	11.0666	8.766	0.00022517	0.00372983	0.907344	up
AC124242.1	-1.17564	9.25291	-8.76034	0.000225905	0.00373846	0.903633	down
AC095057.3	0.947767	12.9144	8.75351	0.000226797	0.00374645	0.899146	up
AC012464.2	-0.627795	6.38875	-8.75336	0.000226817	0.00374645	0.899044	down
AC005786.3	0.789463	9.1492	8.73948	0.000228642	0.00376946	0.889919	up
AC078846.1	1.38286	8.17235	8.73326	0.000229466	0.00377357	0.885821	up
AL031775.2	-1.30569	9.22391	-8.7327	0.00022954	0.00377357	0.885455	down
SLC25A21-AS1	1.09031	7.95712	8.72396	0.000230704	0.00378385	0.879695	up
PPP4R3B	1.04521	8.61287	8.72151	0.000231032	0.00378385	0.878076	up
AC015982.1	1.04521	8.61287	8.72151	0.000231032	0.00378385	0.878076	up
AP005328.2	1.32267	13.3238	8.71398	0.000232041	0.00379326	0.87311	up
SNX21	-0.872092	13.769	-8.70229	0.000233619	0.0038115	0.865391	down
AC244517.4	0.789114	7.19227	8.70129	0.000233754	0.0038115	0.86473	up
AL157786.1	-0.59763	8.0573	-8.70087	0.000233812	0.0038115	0.864452	down
AL022334.2	-0.746754	6.19047	-8.69616	0.000234451	0.00381391	0.861339	down
AL139384.2	1.0541	7.3864	8.69548	0.000234543	0.00381391	0.860892	up
AC025674.2	-2.52743	8.99255	-8.69496	0.000234615	0.00381391	0.860546	down
AL117381.1	0.676136	6.7396	8.68721	0.000235673	0.00382755	0.855419	up
EMC1-AS1	-1.01295	8.52169	-8.68248	0.000236322	0.00383095	0.852288	down
LINC00266-4P	1.73517	9.53576	8.67397	0.000237495	0.00384284	0.846646	up
KRTDAP	1.06272	7.07587	8.66947	0.000238117	0.00384934	0.843665	up
AC116565.1	-2.22484	7.01435	-8.66715	0.000238439	0.00385097	0.842127	down
SLC5A2	1.02493	11.0805	8.66477	0.000238769	0.00385274	0.840551	up
PPT2-EGFL8	-0.877628	8.09381	-8.65518	0.000240107	0.00386457	0.834183	down
AL161891.1	1.24191	8.62036	8.65501	0.000240131	0.00386457	0.834068	up
AC090527.1	0.991994	10.6784	8.65346	0.000240348	0.00386457	0.833041	up
CENPV	1.04524	8.24925	8.65295	0.00024042	0.00386457	0.832698	up
ERBB2	-1.14051	8.48394	-8.6516	0.000240609	0.00386457	0.831805	down
CAPN15	-2.22659	7.6996	-8.64151	0.000242029	0.00388381	0.8251	down
SLIT2-IT1	1.39237	7.47727	8.63764	0.000242577	0.00388625	0.822524	up
AL161785.3	0.98855	12.5802	8.63729	0.000242626	0.00388625	0.82229	up
AC018521.1	0.918383	7.78872	8.62928	0.000243765	0.00390091	0.816956	up
AL135999.3	1.05559	7.26059	8.61924	0.000245199	0.00392027	0.81027	up
AL138995.1	-0.853825	6.77109	-8.615	0.000245809	0.00392642	0.807441	down
AC107081.2	1.24555	7.00547	8.61258	0.000246158	0.0039284	0.805825	up
GLUL	-0.589187	8.22082	-8.61014	0.00024651	0.00393043	0.804196	down
LINC00888	-0.653948	6.33884	-8.60519	0.000247225	0.00393823	0.800895	down
DNAJC17	1.3501	12.1437	8.59283	0.000249023	0.00395604	0.792638	up
FAM189A2	1.36306	10.6576	8.56531	0.000253081	0.00400724	0.774212	up
AC009869.1	1.08442	11.2441	8.5643	0.000253232	0.00400724	0.773533	up
SNHG22	0.627425	6.31569	8.56072	0.000253766	0.0040095	0.771135	up
AC073534.2	0.775332	10.2251	8.55586	0.000254494	0.00401737	0.767867	up
AP000424.2	-0.589058	6.45418	-8.54014	0.000256863	0.00404744	0.757307	down
AC110285.6	1.20972	11.0515	8.53757	0.000257252	0.00404992	0.75558	up
AC090527.3	0.611487	7.1178	8.50213	0.000262697	0.0041282	0.731702	up
AC112236.2	-0.67239	6.7481	-8.49596	0.00026366	0.0041396	0.727532	down
AC022034.3	-0.970963	6.39655	-8.48949	0.000264672	0.00414432	0.723162	down
AC022034.1	-0.970963	6.39655	-8.48949	0.000264672	0.00414432	0.723162	down
AL353764.1	-0.829881	7.85009	-8.48587	0.000265241	0.0041495	0.720716	down
PHPT1	0.694381	15.7396	8.48323	0.000265657	0.00415228	0.71893	up
ZBED5-AS1	1.08101	7.01418	8.48037	0.000266108	0.00415561	0.716995	up
AC090517.2	1.4098	8.77609	8.47523	0.000266922	0.00416249	0.713511	up
AC004076.2	0.967057	8.41383	8.47457	0.000267025	0.00416249	0.71307	up
AC011939.3	0.906484	8.17277	8.46201	0.000269027	0.00418996	0.704555	up
CCDC58	1.15231	12.629	8.4539	0.000270327	0.00419721	0.699056	up
MMP16	-1.63814	7.2969	-8.45311	0.000270454	0.00419721	0.698521	down
NDRG1	1.84526	8.65381	8.43932	0.000272686	0.00422808	0.68915	up
AL353625.1	-1.23651	16.4681	-8.43197	0.000273882	0.0042391	0.684158	down
AL021707.3	0.717063	10.324	8.43	0.000274205	0.00424034	0.682814	up
AL359921.2	-0.85053	10.7131	-8.42682	0.000274726	0.00424089	0.680648	down
LINC01639	-1.07075	7.73947	-8.42299	0.000275354	0.00424307	0.678046	down
BDNF-AS	-1.19264	6.70275	-8.41585	0.000276531	0.00425371	0.673178	down
AC103796.1	-1.19264	6.70275	-8.41585	0.000276531	0.00425371	0.673178	down
AC027607.1	-0.638273	7.22269	-8.41225	0.000277127	0.00425913	0.670723	down
LINC02406	-1.39643	7.6472	-8.40503	0.000278325	0.00427377	0.665804	down
LINC01239	-1.05229	7.63041	-8.39789	0.000279518	0.00428832	0.660926	down
AC007938.3	1.1628	8.72765	8.39622	0.000279798	0.00428884	0.659786	up
FGF14-AS2	1.3227	7.3282	8.38294	0.000282031	0.00431211	0.650716	up
MAP3K14-AS1	0.929749	13.1622	8.3828	0.000282056	0.00431211	0.650614	up
FMC1	0.741013	9.83803	8.3781	0.000282852	0.00431375	0.647402	up
BIRC8	-1.76839	8.90318	-8.37781	0.000282902	0.00431375	0.647201	down
PCDHB17P	0.587366	6.59531	8.37779	0.000282905	0.00431375	0.647187	up
AL591222.1	0.656528	13.5361	8.3742	0.000283514	0.00431861	0.644736	up
ATAD2B	0.784964	9.24708	8.373	0.000283719	0.00431861	0.64391	up
AL031432.3	-0.842964	8.29864	-8.36748	0.000284661	0.00432544	0.64013	down
LINC00028	0.666878	7.2053	8.36747	0.000284663	0.00432544	0.640121	up
MTFR1L	-1.31691	8.03084	-8.35548	0.000286721	0.00435035	0.631904	down
GOLGA2P7	0.658713	7.40706	8.35239	0.000287254	0.00435035	0.629785	up
GOLGA2P10	0.658713	7.40706	8.35239	0.000287254	0.00435035	0.629785	up
CERS5	0.725656	7.76935	8.35156	0.000287398	0.00435035	0.629214	up
SDR39U1	-0.592131	8.29814	-8.34674	0.000288233	0.00435316	0.625904	down
RYR2	0.606965	6.70496	8.34064	0.000289292	0.00436538	0.621719	up
TGFB2	0.637823	9.48736	8.33738	0.00028986	0.00437018	0.619481	up
DDRGK1	-1.04153	10.9107	-8.334	0.000290452	0.00437532	0.617155	down
AC006511.4	1.11647	6.3466	8.32113	0.000292715	0.00440561	0.608299	up
AC007406.1	-0.592546	6.4332	-8.31812	0.000293248	0.00440984	0.606223	down
LINC02366	-0.79802	6.30172	-8.31554	0.000293705	0.0044125	0.604446	down
AL445433.2	-1.48988	6.82329	-8.31427	0.000293931	0.0044125	0.603571	down
ZNF707	0.715374	9.09453	8.30677	0.000295265	0.00442485	0.598401	up
SNHG15	-0.591209	9.53016	-8.30396	0.000295767	0.00442485	0.596463	down
LINC01668	0.58861	9.65042	8.29918	0.000296623	0.00443385	0.593168	up
AC107419.1	0.617771	6.85531	8.29681	0.000297048	0.00443641	0.591532	up
SCAMP3	-0.594697	8.02919	-8.29372	0.000297604	0.0044397	0.589398	down
AL137127.1	-0.938176	8.58404	-8.29276	0.000297777	0.0044397	0.588737	down
DOCK9-DT	-2.08906	9.52755	-8.29108	0.000298081	0.00444044	0.587572	down
AC022613.3	1.50682	9.03345	8.28465	0.000299242	0.00445394	0.583135	up
KIAA1614-AS1	-0.596362	8.53013	-8.27966	0.00030015	0.00446266	0.57968	down
TRIM3	-0.622509	6.9624	-8.27862	0.000300339	0.00446266	0.57896	down
AC009171.2	0.617445	8.30846	8.266	0.000302646	0.00448832	0.570227	up
AC079340.1	0.696086	8.79205	8.26516	0.000302801	0.00448832	0.569642	up
SCN1A-AS1	-0.911462	8.79286	-8.26496	0.000302837	0.00448832	0.569507	down
KIAA1211	0.586358	8.51201	8.26277	0.000303242	0.00448863	0.567985	up
AL583856.2	0.798105	6.56788	8.26205	0.000303373	0.00448863	0.56749	up
AC007014.2	1.68243	10.5659	8.25021	0.000305564	0.00451722	0.559278	up
LINC00545	-1.15096	6.96998	-8.23761	0.000307915	0.00454813	0.550529	down
AP001189.5	-1.43395	9.44516	-8.23236	0.0003089	0.00455882	0.546884	down
AC027601.1	0.6253	7.96809	8.22399	0.000310481	0.00457829	0.541056	up
BROX	-1.12461	9.52503	-8.21215	0.000312731	0.00459981	0.532816	down
FARP1	0.713118	9.95148	8.20562	0.000313982	0.00461432	0.528259	up
GTF2IP12	1.3987	13.7939	8.19959	0.00031514	0.00462648	0.524058	up
AC104066.2	-1.00006	9.03115	-8.19856	0.000315339	0.00462648	0.523335	down
LINC02652	-0.763393	6.78875	-8.19593	0.000315847	0.00463004	0.521498	down
SUCLA2	-0.665866	7.42613	-8.17843	0.000319249	0.00466814	0.509271	down
AC023158.2	1.24714	8.0894	8.1696	0.000320979	0.00468952	0.503099	up
AC025174.1	-2.80943	7.23622	-8.16051	0.000322774	0.00470561	0.496732	down
SMYD2	1.66649	14.3775	8.15982	0.000322913	0.00470561	0.496242	up
AC211486.5	0.999997	8.46863	8.15416	0.000324037	0.00470561	0.492275	up
RFX3-AS1	-0.821763	7.45051	-8.15377	0.000324114	0.00470561	0.492003	down
AC090001.1	0.835682	6.52515	8.1504	0.000324785	0.00470561	0.489642	up
AC073957.3	2.08937	9.2995	8.15005	0.000324856	0.00470561	0.489391	up
GPSM2	0.832483	8.28097	8.14956	0.000324954	0.00470561	0.489049	up
AL139124.1	-0.841752	7.06033	-8.14877	0.00032511	0.00470561	0.488499	down
N4BP2L2	-1.28677	11.7874	-8.14796	0.000325272	0.00470561	0.48793	down
PLIN2	-1.24053	9.92123	-8.14775	0.000325315	0.00470561	0.487782	down
AC090796.1	0.594435	6.35463	8.14267	0.000326334	0.00471644	0.484211	up
AC008608.2	1.01573	10.8268	8.12898	0.000329093	0.00474382	0.474596	up
AC108047.1	-0.633611	6.34169	-8.12767	0.000329359	0.00474382	0.473674	down
SPOCK2	0.793557	7.8748	8.12317	0.000330274	0.00474622	0.470507	up
AL596325.2	1.15927	11.9482	8.1199	0.00033094	0.00474765	0.468207	up
PLCB1-IT1	1.28337	8.98982	8.11237	0.000332481	0.00476584	0.462901	up
AL357054.3	-0.925395	7.52966	-8.10982	0.000333004	0.00476942	0.461107	down
LINC01731	-0.621332	8.19929	-8.10603	0.000333784	0.0047739	0.458435	down
AL138820.1	0.6169	7.5552	8.10155	0.00033471	0.00477974	0.455273	up
AL512380.2	-1.40401	7.26027	-8.10098	0.000334827	0.00477974	0.454874	down
AC068759.1	1.04786	7.2206	8.09969	0.000335094	0.00477974	0.453964	up
AC069544.1	0.693182	9.60706	8.09698	0.000335655	0.00478013	0.452052	up
ANKRD54	0.931235	7.69623	8.09692	0.000335669	0.00478013	0.452006	up
AC063944.3	-0.713843	6.32939	-8.09507	0.000336053	0.00478171	0.450699	down
LINC02390	-1.67364	12.5855	-8.08299	0.000338573	0.00481364	0.442168	down
RN7SL832P	0.813433	6.39775	8.08075	0.000339043	0.00481639	0.440586	up
LINC01091	0.947413	7.88453	8.07536	0.000340177	0.00482662	0.436772	up
AC025176.1	1.03311	6.98233	8.0742	0.00034042	0.00482662	0.435956	up
ZNF114-AS1	1.09351	9.40055	8.07337	0.000340596	0.00482662	0.435366	up
AC079866.2	-1.78031	10.1241	-8.07208	0.000340869	0.00482662	0.434451	down
LINC01004	-1.63756	8.85764	-8.06812	0.000341706	0.00483456	0.431649	down
AC004449.1	0.603946	6.92968	8.06394	0.000342593	0.00484165	0.428691	up
LINC01219	2.24168	7.55606	8.06279	0.000342838	0.00484165	0.427874	up
LINC00921	-0.876416	7.62275	-8.06151	0.000343111	0.00484165	0.426965	down
AC090164.4	0.9378	7.1813	8.06054	0.000343316	0.00484165	0.42628	up
AL353135.1	-0.763622	6.60608	-8.05494	0.000344511	0.00485457	0.422313	down
UPK1A-AS1	2.41879	7.88767	8.04844	0.000345905	0.00487029	0.417701	up
CU639417.4	0.976943	6.77225	8.04659	0.000346302	0.00487195	0.41639	up
RAB2B	0.628056	11.6819	8.03976	0.000347777	0.00488587	0.411538	up
AC021739.2	1.03244	6.91276	8.03941	0.000347851	0.00488587	0.411292	up
LINC02516	1.53992	13.708	8.01459	0.00035327	0.00494606	0.393638	up
DHX9	0.662451	11.911	8.0127	0.000353686	0.00494792	0.392294	up
AP002490.1	-1.426	9.28949	-8.00226	0.000355999	0.00497308	0.384846	down
AC011611.3	-0.617433	6.81192	-8.00201	0.000356054	0.00497308	0.384671	down
AC092070.1	1.16553	7.95728	7.99988	0.000356528	0.00497572	0.38315	up
AL139142.1	1.96393	9.78344	7.99799	0.00035695	0.00497691	0.381799	up
AL512422.1	-1.2359	8.07378	-7.99694	0.000357183	0.00497691	0.381053	down
AC090164.2	2.6748	10.5274	7.98968	0.000358807	0.00499157	0.375871	up
AL021807.1	0.998185	11.3046	7.98235	0.000360457	0.00500204	0.370632	up
LINC02401	-0.650754	6.74101	-7.98185	0.000360568	0.00500204	0.370278	down
AL590723.1	1.2158	13.49	7.98126	0.000360703	0.00500204	0.369852	up
CCDC125	0.827276	8.42845	7.98124	0.000360706	0.00500204	0.369842	up
AC100814.1	1.71049	9.4378	7.97437	0.000362262	0.00501963	0.364925	up
AC008522.1	-0.630993	6.92051	-7.96859	0.000363576	0.00503384	0.360789	down
TBC1D1	-2.16892	9.48989	-7.9555	0.000366572	0.00506729	0.351412	down
MCPH1-AS1	1.49808	8.63292	7.94931	0.000368001	0.0050816	0.346969	up
LINC01353	0.845739	9.85235	7.94849	0.00036819	0.0050816	0.346383	up
PRKCE	-0.736136	8.78692	-7.93063	0.000372347	0.00513087	0.333553	down
AL121906.2	-0.966269	9.58292	-7.92235	0.000374292	0.00513739	0.327602	down
AC135050.6	1.13297	12.0868	7.91422	0.000376216	0.00515974	0.321744	up
AC148476.1	1.47217	16.3794	7.90798	0.000377699	0.00517602	0.317246	up
HCN3	-0.792347	7.40698	-7.89997	0.000379613	0.00519003	0.311471	down
CYTOR	1.04471	13.5008	7.89783	0.000380125	0.00519023	0.309932	up
SLC30A10	0.857945	8.8014	7.89287	0.000381319	0.00520113	0.306347	up
FO393418.1	1.06799	6.35083	7.88716	0.000382698	0.00521452	0.302221	up
AC105036.3	0.630704	8.60477	7.88453	0.000383334	0.00521452	0.300325	up
ASB16-AS1	1.06505	14.2729	7.88386	0.000383496	0.00521452	0.299843	up
AC087392.4	1.42774	7.3268	7.87975	0.000384495	0.00522404	0.296869	up
AL596218.1	0.959687	12.6489	7.86926	0.000387057	0.00524447	0.289279	up
S100A4	-1.09912	10.6674	-7.86746	0.0003875	0.00524447	0.287972	down
AC131571.1	-0.608076	7.72776	-7.86516	0.000388065	0.00524805	0.286306	down
ACTC1	1.44316	11.5526	7.85815	0.000389792	0.00526732	0.281233	up
HCG11	1.04249	14.1585	7.85634	0.000390241	0.00526931	0.279916	up
AC013400.1	-0.642463	7.16766	-7.85037	0.000391723	0.00527819	0.275586	down
CSE1L	0.72646	10.0791	7.85003	0.000391805	0.00527819	0.275345	up
AC009570.1	-0.629193	6.90393	-7.84644	0.000392702	0.00528618	0.272733	down
MFSD12	-0.694838	7.55491	-7.84315	0.000393523	0.00528908	0.270345	down
AC034102.4	1.10033	11.6046	7.84085	0.000394098	0.00529273	0.268677	up
THRIL	1.93699	8.02171	7.8323	0.000396246	0.00531341	0.262465	up
AL157827.2	-0.891198	6.31953	-7.829	0.000397078	0.00531669	0.260066	down
AC017091.1	1.10952	11.3818	7.82892	0.0003971	0.00531669	0.260004	up
AC022148.1	0.717057	9.88583	7.82238	0.000398756	0.00533006	0.255248	up
DRC3	1.60754	10.1703	7.81647	0.000400259	0.00534251	0.250948	up
AC090425.2	-0.960426	8.48051	-7.8153	0.000400559	0.00534251	0.250092	down
AC005606.2	-0.919897	9.22877	-7.8111	0.000401633	0.00535275	0.247031	down
SNRNP35	0.988393	7.12431	7.80237	0.000403873	0.00537441	0.240672	up
AL121917.2	0.833089	8.54513	7.80048	0.000404363	0.00537682	0.239287	up
S100A13	-1.2235	15.4961	-7.79301	0.000406296	0.00539431	0.233836	down
AC104463.2	-0.853124	9.70068	-7.78537	0.000408285	0.00541661	0.228252	down
LAMA5	1.14225	12.2581	7.78178	0.000409222	0.00542491	0.225634	up
AP000345.2	-1.20339	10.8226	-7.77837	0.000410116	0.00543264	0.223138	down
SERINC2	0.666188	6.32149	7.77131	0.000411973	0.00544902	0.217973	up
SETDB2	-0.802735	7.30917	-7.77019	0.00041227	0.00544902	0.21715	down
AL137026.1	-0.990034	7.24617	-7.77012	0.000412289	0.00544902	0.217098	down
AC016027.3	0.659097	7.6395	7.76779	0.000412905	0.00545303	0.215392	up
AL138689.1	-1.1737	7.49441	-7.75783	0.000415548	0.00548379	0.208096	down
AP003486.1	1.35328	10.1764	7.75277	0.0004169	0.00549748	0.204383	up
AC025575.2	-2.10923	9.94132	-7.74897	0.000417916	0.00550672	0.201599	down
LINC00869	1.42074	13.8894	7.73512	0.000421652	0.00554757	0.191425	up
EGOT	1.11119	6.74228	7.73235	0.000422404	0.00555327	0.189389	up
AL359881.2	0.935457	12.7668	7.72994	0.00042306	0.00555772	0.187614	up
LCN8	-0.611416	9.07842	-7.72876	0.000423381	0.00555775	0.186747	down
AC245452.5	1.06619	9.87381	7.72316	0.000424909	0.00557362	0.182629	up
2021-09-08	-0.783772	8.52144	-7.72066	0.000425595	0.00557547	0.180783	down
ACADL	1.09896	7.70715	7.72031	0.000425689	0.00557547	0.180531	up
WWC2-AS2	1.40613	10.3636	7.70712	0.000429323	0.00561886	0.170812	up
AC023908.3	1.04101	7.47711	7.7054	0.000429802	0.00561937	0.169537	up
LINC01001	0.593387	11.2811	7.69278	0.000433317	0.00565215	0.160224	up
TOR1A	-1.06653	8.21225	-7.69217	0.000433486	0.00565215	0.159778	down
RNASEH1-AS1	1.00588	9.02257	7.68573	0.000435296	0.00567152	0.155013	up
AC007497.1	1.15821	7.07943	7.68047	0.000436779	0.00568659	0.151126	up
CRLF3	-0.748554	8.19437	-7.67531	0.000438239	0.00569711	0.14731	down
AC127024.6	-0.748554	8.19437	-7.67531	0.000438239	0.00569711	0.14731	down
PDE9A	0.742998	9.65848	7.67356	0.000438737	0.00569933	0.146012	up
AC015813.4	-0.776477	7.83715	-7.66907	0.000440012	0.00570741	0.142692	down
AP003396.1	1.43925	13.4515	7.663	0.000441748	0.00572566	0.138191	up
AC005899.6	-1.9809	9.47345	-7.6587	0.00044298	0.00573312	0.135006	down
AC012146.1	0.788622	9.29072	7.65463	0.000444153	0.00574405	0.131982	up
YPEL5	-1.41991	9.2696	-7.64272	0.000447598	0.00578231	0.123146	down
AC025576.1	-0.644614	7.88184	-7.64212	0.000447774	0.00578231	0.122697	down
AP000253.1	1.51186	6.98881	7.62973	0.000451395	0.00582066	0.113486	up
AC239727.1	-1.31472	8.7747	-7.62854	0.000451744	0.00582066	0.112603	down
TACC3	1.09777	6.47699	7.62247	0.000453533	0.0058308	0.108083	up
EIF2AK3-DT	0.692571	6.79735	7.61593	0.000455469	0.00584828	0.103211	up
HMGCL	1.17094	7.78062	7.61561	0.000455563	0.00584828	0.102975	up
LINC01307	0.838529	9.50237	7.61404	0.000456031	0.00585	0.101799	up
AL590079.1	0.901185	7.12262	7.61215	0.000456592	0.0058529	0.100393	up
AL604028.1	1.17238	10.5439	7.6026	0.000459446	0.00587306	0.0932666	up
LINC01488	0.635719	7.04633	7.60257	0.000459455	0.00587306	0.0932443	up
AC124045.1	-0.854261	9.1644	-7.60221	0.000459562	0.00587306	0.0929784	down
AL445209.1	1.97941	8.78517	7.60053	0.000460065	0.00587306	0.0917271	up
AC091729.1	1.2825	7.58196	7.60014	0.000460184	0.00587306	0.0914323	up
MRPL23-AS1	0.801587	7.70625	7.59534	0.000461626	0.00588717	0.0878532	up
AC106820.3	-0.992293	8.96168	-7.58738	0.000464034	0.00590924	0.0819024	down
BTG3-AS1	-0.767857	6.5156	-7.58619	0.000464396	0.00590954	0.0810114	down
AC022382.1	-0.714351	7.90332	-7.58232	0.000465572	0.00592019	0.0781189	down
AL357992.1	0.941966	9.4887	7.58001	0.000466278	0.00592485	0.0763861	up
MAPKAPK5-AS1	1.40309	10.1651	7.571	0.000469034	0.00594297	0.0696445	up
LINC00265	1.75739	9.5875	7.5709	0.000469065	0.00594297	0.0695687	up
REXO1	-0.90122	6.83533	-7.56371	0.00047128	0.00596202	0.0641803	down
LINC01806	0.685436	7.41298	7.56269	0.000471594	0.00596202	0.0634193	up
AC025423.1	0.826127	10.3233	7.56136	0.000472005	0.00596291	0.0624219	up
BACE2-IT1	0.73822	6.29372	7.558	0.000473048	0.00597176	0.059898	up
AC058791.1	-1.0477	8.15712	-7.55424	0.000474214	0.00598216	0.0570809	down
LINC01973	0.874263	16.3801	7.5463	0.000476693	0.00600908	0.0511184	up
AC016907.2	0.781286	9.52994	7.53986	0.000478715	0.00603022	0.0462763	up
UBL7-AS1	1.02208	13.1632	7.53285	0.000480926	0.00604935	0.0410035	up
DNAAF4-CCPG1	-0.817497	8.88648	-7.52599	0.000483102	0.00606797	0.0358396	down
AC016708.1	0.705056	6.50843	7.52225	0.000484293	0.00607855	0.0330244	up
NSUN6	0.690679	7.63842	7.51822	0.00048558	0.00607858	0.029989	up
AL353622.1	0.970127	10.1872	7.51788	0.000485688	0.00607858	0.0297346	up
ZNF433-AS1	-0.92342	9.61781	-7.51261	0.00048738	0.00608755	0.025756	down
LINC02257	-0.709911	9.06337	-7.51247	0.000487422	0.00608755	0.0256572	down
TNFRSF14-AS1	0.805018	11.9274	7.51238	0.00048745	0.00608755	0.0255901	up
AL138828.1	-0.994741	7.29949	-7.50358	0.000490289	0.00611442	0.0189467	down
SELENOI	-0.603555	6.65337	-7.50354	0.000490302	0.00611442	0.0189172	down
LINC00917	1.66141	8.77319	7.49903	0.000491763	0.00612826	0.0155138	up
AL391422.3	0.662081	6.92975	7.49691	0.000492454	0.00613249	0.0139074	up
SLC39A11	-1.04033	8.61426	-7.4907	0.000494476	0.00615328	0.00921989	down
AC012291.1	0.836125	10.7576	7.48872	0.000495126	0.00615699	0.00771551	up
AL354694.1	-0.767601	7.76104	-7.48401	0.000496668	0.00617177	0.00415783	down
AC008737.3	1.03239	13.2018	7.47278	0.000500373	0.00619575	-0.00434333	up
TBRG1	-0.688697	8.80497	-7.47098	0.00050097	0.00619875	-0.00570782	down
PARN	0.701782	7.481	7.46642	0.000502485	0.00621309	-0.00916296	up
AL353803.1	0.611261	6.26183	7.46412	0.000503252	0.00621818	-0.0109085	up
AC019117.1	-0.796782	9.0971	-7.46151	0.000504123	0.00622032	-0.0128861	down
MIR4453HG	0.961013	7.49605	7.46079	0.000504364	0.00622032	-0.0134328	up
THRB-IT1	-1.10911	12.7664	-7.4546	0.000506441	0.00623992	-0.0181357	down
LINC02598	-0.728469	9.65962	-7.44905	0.00050831	0.00625716	-0.0223492	down
AL512274.1	-0.917251	7.77076	-7.44831	0.000508558	0.00625716	-0.0229077	down
AC021087.1	-0.630976	7.47727	-7.446	0.00050934	0.00626237	-0.0246651	down
AC018946.1	0.654005	10.9345	7.44392	0.000510043	0.00626661	-0.0262447	up
AC068491.3	0.829349	10.2461	7.43094	0.000514465	0.00631648	-0.0361199	up
GCH1	-0.735623	8.62933	-7.42454	0.000516662	0.00633456	-0.0409975	down
RMC1	-0.736037	8.23626	-7.42114	0.000517833	0.00634446	-0.0435877	down
LINC01262	0.614247	7.36865	7.41704	0.000519248	0.00635524	-0.0467084	up
Z82173.1	-0.804262	8.05881	-7.40975	0.000521778	0.00637043	-0.0522701	down
AC010320.1	-0.769797	12.7965	-7.4069	0.000522773	0.00637812	-0.0544509	down
TRIAP1	-0.930172	7.7646	-7.4002	0.000525113	0.0064022	-0.0595621	down
CDK2AP1	-0.770191	16.8457	-7.39374	0.000527387	0.00642095	-0.0645053	down
AC020634.1	-0.89373	6.39226	-7.38295	0.000531205	0.00646293	-0.0727605	down
AC009159.3	-0.931178	8.13228	-7.3618	0.000538784	0.00653692	-0.0889724	down
MIR3976HG	0.939575	12.8363	7.35491	0.000541278	0.00656262	-0.094257	up
LINC02440	-0.652129	9.23422	-7.34953	0.000543237	0.00657724	-0.0983925	down
AC093249.6	-0.828971	7.74658	-7.34484	0.000544951	0.00659341	-0.101996	down
APTR	-1.18319	11.0455	-7.33906	0.000547073	0.00660993	-0.106445	down
PCDHB19P	-0.730454	6.78344	-7.3355	0.000548386	0.00661604	-0.109188	down
SLC25A48	-0.607129	6.24454	-7.33322	0.000549226	0.00661604	-0.11094	down
AC114296.1	-0.607129	6.24454	-7.33322	0.000549226	0.00661604	-0.11094	down
DYNLRB1	0.865939	11.0423	7.33255	0.000549473	0.00661604	-0.111455	up
AC011479.2	1.20781	12.6932	7.32864	0.000550923	0.00662545	-0.11447	up
AC010359.1	-0.909173	8.78901	-7.32839	0.000551014	0.00662545	-0.114659	down
MGME1	1.08262	10.0129	7.3178	0.00055496	0.00666831	-0.122826	up
AC083862.2	-0.997472	10.8909	-7.31302	0.00055675	0.0066829	-0.126511	down
S1PR4	-1.13419	13.1286	-7.31149	0.000557327	0.0066829	-0.127696	down
TMTC4	0.844808	9.79478	7.31075	0.000557604	0.0066829	-0.128266	up
C3orf85	1.21485	8.92203	7.31048	0.000557705	0.0066829	-0.128474	up
AP000757.2	-1.43762	6.8642	-7.30816	0.000558582	0.00668881	-0.130271	down
AC097534.2	1.25014	11.3301	7.30488	0.000559816	0.00669899	-0.132797	up
UCA1	1.36187	10.8122	7.29777	0.000562511	0.00672203	-0.138294	up
LINC01764	1.36187	10.8122	7.29777	0.000562511	0.00672203	-0.138294	up
AC004233.3	0.960318	9.27095	7.29436	0.000563811	0.00673295	-0.140935	up
RNASEH2B	1.0533	7.79625	7.28952	0.000565659	0.0067504	-0.14468	up
L29074.1	0.749287	15.8874	7.28655	0.000566794	0.00675933	-0.146976	up
LINC01433	0.839763	9.24164	7.2832	0.000568081	0.00677005	-0.149571	up
AL606489.1	-0.990704	6.87064	-7.27177	0.000572496	0.00681225	-0.158431	down
LACTB2-AS1	0.98049	11.6915	7.26889	0.000573613	0.00681659	-0.160664	up
MGLL	-1.66321	12.3768	-7.26806	0.000573938	0.00681659	-0.161312	down
HYMAI	0.882297	6.59431	7.26127	0.000576587	0.00683569	-0.166583	up
AC005699.1	-1.98143	10.6034	-7.26046	0.000576903	0.00683569	-0.16721	down
AC100847.1	-1.08202	8.92458	-7.25993	0.000577112	0.00683569	-0.167625	down
AC093503.2	0.739044	9.23697	7.25794	0.000577891	0.00683618	-0.169169	up
MELK	1.44241	7.89461	7.25782	0.000577937	0.00683618	-0.16926	up
AL031275.1	-0.838196	6.91532	-7.25094	0.000580645	0.00686357	-0.174611	down
LINC02464	0.959361	8.29122	7.24038	0.000584827	0.00690364	-0.182824	up
AL022324.3	0.724645	7.20181	7.23929	0.000585259	0.00690408	-0.18367	up
PMS2	0.615597	9.6915	7.23276	0.000587866	0.00691836	-0.188757	up
NDUFAF7	-0.962672	9.10684	-7.23259	0.000587936	0.00691836	-0.188893	down
AL121603.2	1.17892	11.791	7.2322	0.00058809	0.00691836	-0.189192	up
AC092053.2	-1.21344	12.2405	-7.22801	0.000589773	0.00692923	-0.192464	down
CMC1	0.871942	13.5018	7.22506	0.000590957	0.00693382	-0.19476	up
AC009948.3	1.32366	9.66015	7.22152	0.000592386	0.00694592	-0.197526	up
RPL7A	0.77083	8.71642	7.21179	0.00059633	0.00698357	-0.205121	up
TRABD2A	-0.934494	7.23465	-7.21128	0.000596538	0.00698357	-0.20552	down
AL589743.1	0.65766	7.07624	7.21064	0.000596797	0.00698357	-0.206018	up
AC090948.3	-0.941802	9.03538	-7.19083	0.000604931	0.0070551	-0.221514	down
LINC00345	-1.21849	12.7124	-7.18413	0.000607712	0.00707336	-0.226765	down
GOLT1B	-0.854506	8.6182	-7.17594	0.000611127	0.00710387	-0.233179	down
ABHD15-AS1	0.930271	10.9521	7.17508	0.000611488	0.00710387	-0.233856	up
DPH6-DT	-1.50048	13.4961	-7.17492	0.000611554	0.00710387	-0.233979	down
TCP1	0.712754	7.66763	7.16865	0.00061419	0.00712431	-0.238903	up
RBM4B	0.89781	9.65392	7.1671	0.000614844	0.00712431	-0.240121	up
AP000446.1	0.681808	8.08074	7.16686	0.000614946	0.00712431	-0.240311	up
AC124016.2	1.23638	9.31368	7.16198	0.000617008	0.00714262	-0.244144	up
ZNF295-AS1	-1.22506	7.30181	-7.1608	0.000617509	0.00714262	-0.245074	down
LINC00526	0.898117	6.94126	7.16022	0.000617753	0.00714262	-0.245526	up
AC103770.1	-0.817995	6.24411	-7.15359	0.000620572	0.00716571	-0.250737	down
AF064860.1	0.809871	9.10892	7.15069	0.000621809	0.00717526	-0.253018	up
LRRC77P	-0.904655	6.72576	-7.14666	0.000623534	0.00719041	-0.25619	down
AC026124.1	0.624387	8.15053	7.14399	0.000624683	0.00719461	-0.258297	up
AC129492.5	0.822659	12.2115	7.1439	0.000624722	0.00719461	-0.258369	up
AC011330.2	1.02695	9.19073	7.14064	0.000626124	0.007206	-0.260935	up
ZNF44	-1.1992	13.8001	-7.13259	0.000629603	0.00722698	-0.267279	down
AC012618.3	-1.1992	13.8001	-7.13259	0.000629603	0.00722698	-0.267279	down
AL161668.1	-0.605451	6.69808	-7.13117	0.000630217	0.00722928	-0.268395	down
AL163051.2	-0.950151	9.05807	-7.12862	0.000631326	0.00723452	-0.270408	down
ITM2B	-0.999798	12.2636	-7.12347	0.000633573	0.00725347	-0.274475	down
AC130371.2	1.42956	7.38748	7.1163	0.000636714	0.00727989	-0.280137	up
AC009396.1	0.739455	8.75403	7.11346	0.000637962	0.00728494	-0.28238	up
AC123768.3	1.38096	6.958	7.10255	0.000642789	0.00732714	-0.291009	up
AC093752.3	1.58618	8.09566	7.09828	0.000644686	0.00733621	-0.294384	up
MKLN1-AS	-0.983051	10.4837	-7.0971	0.000645215	0.00733621	-0.295323	down
AC013403.2	0.91279	8.26005	7.08899	0.000648843	0.00736551	-0.301743	up
PPP2R1B	0.607183	7.67533	7.05832	0.000662796	0.00750438	-0.326104	up
AC005304.1	-0.6862	6.55725	-7.05626	0.000663744	0.00751024	-0.32774	down
AC090236.2	1.15253	13.1148	7.05263	0.000665419	0.00752432	-0.330626	up
AL390728.6	0.752805	12.081	7.042	0.000670362	0.00757178	-0.3391	up
AC135048.1	-1.15211	12.5996	-7.04173	0.000670484	0.00757178	-0.339309	down
AL139237.1	-1.20109	12.6227	-7.03936	0.000671591	0.00757206	-0.341198	down
AP001033.2	1.35477	13.4552	7.03882	0.000671845	0.00757206	-0.341631	up
CCDC150	1.0873	7.50496	7.03797	0.000672243	0.00757206	-0.34231	up
AC131157.1	-1.8318	11.616	-7.0317	0.000675186	0.00759328	-0.347312	down
AC004948.1	-0.97929	7.47671	-7.03118	0.000675432	0.00759328	-0.347729	down
AL513548.4	0.782122	6.43456	7.02707	0.000677371	0.00760192	-0.351011	up
EXOSC9	0.907415	13.0861	7.02418	0.000678736	0.00760594	-0.353317	up
DCAF10	-0.608664	7.05594	-7.01887	0.000681254	0.00762926	-0.357557	down
CKS1B	0.644224	16.4902	7.01737	0.000681971	0.00763239	-0.358761	up
AL139260.1	-0.636936	8.3176	-7.0103	0.000685344	0.00765875	-0.36441	down
PARP14	0.892479	11.7115	7.01017	0.000685407	0.00765875	-0.364516	up
LINC02456	0.828524	6.366	7.00968	0.000685643	0.00765875	-0.36491	up
GLA	-1.4482	11.002	-7.0072	0.000686832	0.0076607	-0.366895	down
SCOC-AS1	-1.72075	9.41557	-7.00654	0.000687148	0.0076607	-0.367421	down
PAM	1.40514	12.0944	7.00566	0.000687572	0.0076607	-0.368127	up
AC136944.2	0.952502	12.9494	6.99824	0.00069115	0.00768692	-0.374072	up
AC012184.4	-1.33456	6.72411	-6.99605	0.000692207	0.00768692	-0.375821	down
BAIAP2-DT	0.605729	11.9107	6.99531	0.000692567	0.00768692	-0.376416	up
AC093673.1	-1.65794	15.5921	-6.98882	0.000695723	0.00771705	-0.381624	down
AC021422.1	1.15065	8.53206	6.9861	0.000697051	0.00772196	-0.383807	up
STAT2	-1.53946	12.0601	-6.98026	0.000699908	0.00773888	-0.388491	down
NCBP3	1.12292	9.94843	6.97384	0.000703066	0.00775797	-0.393647	up
URB1-AS1	0.87879	11.9578	6.97103	0.000704455	0.00776029	-0.395906	up
AC105760.2	1.57095	8.14362	6.96672	0.000706592	0.00776362	-0.399375	up
AC092634.5	-1.3334	9.10427	-6.95783	0.00071102	0.00780032	-0.406529	down
AP002754.1	1.92533	9.84018	6.95678	0.000711546	0.00780032	-0.407376	up
AL360091.3	-0.824064	7.61207	-6.95643	0.00071172	0.00780032	-0.407656	down
AL133355.1	0.59477	6.75083	6.94506	0.000717439	0.00785315	-0.416822	up
AL157700.1	-0.621909	6.1557	-6.94138	0.000719298	0.00786856	-0.419785	down
AL441883.1	-0.893212	9.54577	-6.94036	0.000719819	0.00786932	-0.420613	down
AC097532.2	1.2763	8.14666	6.93708	0.000721484	0.00788259	-0.42326	up
AL138689.2	-1.02745	8.19694	-6.93338	0.000723367	0.00789823	-0.426245	down
AL391095.3	0.592965	9.62777	6.93214	0.000723998	0.00790018	-0.427244	up
FAM153A	1.66635	7.95929	6.92749	0.000726377	0.00791159	-0.431	up
PTGS2	-1.01087	6.31887	-6.92744	0.000726403	0.00791159	-0.431042	down
CACNA1C-AS1	-1.3517	13.0598	-6.9171	0.000731726	0.00795963	-0.439403	down
AC008063.2	0.659399	8.14969	6.90606	0.000737462	0.00800902	-0.448346	up
DHRS7	0.79628	11.1909	6.90563	0.000737685	0.00800902	-0.448693	up
AC090116.1	1.03705	6.73771	6.90437	0.000738343	0.00800902	-0.449713	up
SMG7-AS1	-0.960656	6.73194	-6.90415	0.00073846	0.00800902	-0.449895	down
AC104411.1	-1.42231	8.32713	-6.90396	0.00073856	0.00800902	-0.45005	down
AC114400.1	1.29913	15.2226	6.89906	0.000741124	0.00802187	-0.454018	up
AC010680.3	0.869968	8.89598	6.89101	0.000745362	0.00805897	-0.460549	up
LINC02280	0.715108	10.1502	6.88869	0.000746586	0.0080618	-0.462429	up
AC007599.2	0.642561	7.8918	6.88768	0.000747121	0.0080618	-0.46325	up
AC104241.2	-1.2031	10.5352	-6.87684	0.000752891	0.00810208	-0.47206	down
AC098614.3	1.20068	7.65043	6.87648	0.000753084	0.00810208	-0.472353	up
OGA	0.78986	9.78822	6.87544	0.000753639	0.00810208	-0.473197	up
PLCE1-AS2	-2.00362	10.148	-6.86632	0.000758541	0.00813474	-0.480622	down
AC116351.2	-0.996642	6.57128	-6.86404	0.000759771	0.00814294	-0.482479	down
LINC02541	0.807317	6.72415	6.85894	0.000762529	0.00816748	-0.486628	up
AC008691.1	-0.828722	8.64123	-6.85247	0.000766049	0.00820015	-0.491903	down
AC023158.1	1.05979	6.78252	6.83264	0.000776955	0.00829655	-0.508094	up
AC008734.1	-0.700586	7.9052	-6.8286	0.0007792	0.00831036	-0.511399	down
AL157912.1	0.664941	9.5079	6.82318	0.000782227	0.00833754	-0.515839	up
AC009955.2	-0.655389	6.56596	-6.82081	0.000783552	0.00834658	-0.517778	down
AC137735.2	1.02537	10.4634	6.81625	0.000786108	0.0083655	-0.521508	up
AL162456.1	-0.957143	7.86132	-6.81316	0.00078785	0.00837702	-0.524043	down
AC004448.2	1.08248	11.5826	6.80926	0.000790049	0.00839529	-0.527236	up
AL360267.1	0.650013	6.87752	6.80367	0.000793219	0.00840851	-0.531823	up
RPL35A	0.63598	10.604	6.79605	0.000797562	0.00843003	-0.538077	up
AC009403.1	-0.949432	10.5389	-6.7942	0.00079862	0.00843003	-0.539595	down
AL161781.2	0.665838	6.6776	6.79326	0.000799157	0.00843003	-0.540365	up
AL355353.1	-0.615178	9.29697	-6.79201	0.000799874	0.00843003	-0.541393	down
RNF8	-0.968094	7.82967	-6.79002	0.000801021	0.00843003	-0.543033	down
AC068888.2	1.09399	12.6201	6.78706	0.000802719	0.00844257	-0.545459	up
AC006449.3	0.954307	8.68257	6.78073	0.000806377	0.00847594	-0.550667	up
AL390719.2	0.953668	11.2597	6.77865	0.000807586	0.00848354	-0.552383	up
LANCL1-AS1	0.677918	8.28495	6.77528	0.000809544	0.00849899	-0.555156	up
RERE	1.17854	9.36079	6.76297	0.000816743	0.0085538	-0.565298	up
AC016866.1	1.18924	9.39565	6.76256	0.000816983	0.0085538	-0.565633	up
AP003396.3	-0.903407	13.625	-6.76195	0.000817342	0.0085538	-0.566138	down
AC021851.1	-0.665362	9.0755	-6.75607	0.000820808	0.00858113	-0.570984	down
TTTY14	1.04096	12.3541	6.75086	0.000823898	0.00860828	-0.575288	up
AC004846.1	1.12839	7.1363	6.74471	0.000827556	0.00863108	-0.580362	up
CASC15	0.660937	9.09603	6.74201	0.000829174	0.00863718	-0.5826	up
ATP6V1D	-0.803601	7.45669	-6.73928	0.000830805	0.00864424	-0.584851	down
GAS5-AS1	0.746092	8.25568	6.73272	0.000834754	0.00866467	-0.590283	up
AC007541.1	1.24627	8.25265	6.73015	0.000836305	0.00866648	-0.592409	up
AL355488.1	0.931261	10.922	6.72996	0.000836418	0.00866648	-0.592563	up
TTC33	-0.920383	8.73484	-6.72885	0.000837087	0.00866827	-0.59348	down
TENT4B	-0.806343	9.2471	-6.72521	0.000839294	0.0086797	-0.596495	down
GLIS3	-0.642791	8.54516	-6.72497	0.00083944	0.0086797	-0.596694	down
LINC00431	1.0066	10.8503	6.7241	0.000839969	0.0086797	-0.597417	up
LINC02606	0.789243	7.22027	6.72232	0.000841053	0.0086797	-0.598893	up
AC084816.1	-2.05775	11.5051	-6.72148	0.000841566	0.0086797	-0.599592	down
AL021878.2	-0.874282	7.83364	-6.71635	0.000844693	0.00870572	-0.603839	down
AC008622.2	-0.877927	10.8872	-6.70951	0.000848885	0.00874377	-0.609511	down
AC011445.2	-0.610277	8.053	-6.70806	0.000849781	0.00874776	-0.610719	down
LHFPL3-AS1	0.698639	11.4112	6.70708	0.000850385	0.00874776	-0.611532	up
AL591845.1	1.14582	10.2834	6.70644	0.000850776	0.00874776	-0.612059	up
CCDC142	0.708398	7.51406	6.70184	0.000853619	0.00876667	-0.615881	up
PHACTR2-AS1	0.905369	7.50827	6.69697	0.00085664	0.00878736	-0.619928	up
AC020907.4	0.994594	11.3024	6.696	0.000857242	0.00878837	-0.620732	up
LRFN4	-0.83937	11.8217	-6.68564	0.000863716	0.00883917	-0.629351	down
MVK	-0.691834	7.67462	-6.68118	0.000866519	0.00885747	-0.633062	down
RBM3	-1.19506	12.3883	-6.67728	0.00086898	0.00886336	-0.63631	down
GLIPR2	1.20721	8.21239	6.67684	0.000869261	0.00886336	-0.636681	up
RAB3GAP1	-0.841768	10.0925	-6.67639	0.000869547	0.00886336	-0.637057	down
AADACP1	1.0831	8.10266	6.67242	0.000872059	0.00887772	-0.640362	up
AJ011932.1	-1.23709	10.8812	-6.66879	0.000874365	0.008896	-0.643387	down
AC090398.1	1.38141	8.73722	6.66579	0.000876278	0.00890794	-0.645891	up
PIGB	0.825132	10.0651	6.66535	0.000876559	0.00890794	-0.646258	up
AC012354.1	1.20932	14.9317	6.66446	0.000877132	0.00890858	-0.647006	up
STX18-AS1	-0.69814	14.3485	-6.65997	0.000880003	0.00893254	-0.650749	down
AL356356.1	-0.647898	6.6752	-6.65739	0.000881661	0.0089427	-0.652906	down
AL109935.1	0.822016	15.7121	6.65682	0.000882029	0.0089427	-0.653383	up
EP300-AS1	-0.836922	6.97453	-6.65551	0.000882873	0.00894607	-0.65448	down
AC020661.1	-0.912295	7.43696	-6.64932	0.000886867	0.00897612	-0.65965	down
MIRLET7A1HG	-0.598007	7.64206	-6.64545	0.000889377	0.0089911	-0.662887	down
CCDC144NL-AS1	0.704296	9.98189	6.64367	0.000890533	0.00899757	-0.664375	up
NEXN-AS1	-1.44751	7.36076	-6.63728	0.000894701	0.00902236	-0.669724	down
RBMX	1.50099	11.0848	6.6287	0.000900327	0.00907029	-0.676905	up
AC048382.5	0.6807	10.7036	6.62629	0.00090192	0.00908109	-0.678929	up
TRMT2B-AS1	0.754886	15.4876	6.62361	0.000903688	0.00909365	-0.681173	up
AL512408.1	0.627287	7.03245	6.62092	0.000905472	0.00910635	-0.683432	up
AC007250.1	-0.753136	8.96627	-6.61092	0.000912133	0.0091563	-0.691828	down
MYSM1	-1.10523	9.56146	-6.6103	0.000912544	0.0091563	-0.692345	down
LINC01444	1.13594	9.53137	6.60875	0.000913584	0.0091563	-0.69365	up
AF127577.2	-0.591979	7.95482	-6.60776	0.000914251	0.00915772	-0.694485	down
SNRPA1	0.814696	10.7034	6.60339	0.000917185	0.00918184	-0.698155	up
ZNF346-IT1	0.668191	7.11978	6.59899	0.000920156	0.00920561	-0.70186	up
MAP3K20	0.592573	7.38934	6.59831	0.000920614	0.00920561	-0.70243	up
SMARCC1	1.02201	10.6925	6.59232	0.000924671	0.00923233	-0.707467	up
TRIM5	-0.809985	10.8025	-6.59203	0.000924872	0.00923233	-0.707716	down
INO80B	-0.667776	7.88668	-6.58185	0.000931823	0.00929109	-0.716293	down
AL513329.1	-0.881236	9.50146	-6.5803	0.000932882	0.00929634	-0.717595	down
AC027290.1	1.75611	7.12803	6.56971	0.000940189	0.00936381	-0.726533	up
AL135999.1	-0.968909	9.35836	-6.56767	0.000941601	0.00937253	-0.728251	down
MIR34AHG	0.941715	11.2348	6.56196	0.000945574	0.00940671	-0.733075	up
AC068790.3	0.957903	8.92696	6.55959	0.000947231	0.00941247	-0.735081	up
AL160163.1	0.698707	9.82443	6.55246	0.000952229	0.00945675	-0.741109	up
AC093388.1	1.01006	9.2469	6.5475	0.000955725	0.00948068	-0.745307	up
AC008083.2	0.989623	8.74312	6.54397	0.000958221	0.00949433	-0.748294	up
AC012467.1	-1.61857	9.36053	-6.53947	0.000961415	0.0095155	-0.752107	down
AC114490.1	1.32213	10.6848	6.53574	0.000964074	0.00953101	-0.75527	up
NOP56	0.831599	10.7833	6.53367	0.000965556	0.00953797	-0.75703	up
LINC02649	1.42559	8.2441	6.53172	0.000966952	0.00953977	-0.758685	up
AC127164.1	-1.5249	7.5858	-6.52586	0.000971156	0.00956852	-0.763655	down
GLIDR	-2.08472	12.5025	-6.52213	0.000973843	0.00957878	-0.766821	down
AC006538.3	0.828323	8.17068	6.51986	0.000975484	0.00958951	-0.768749	up
AL162424.1	1.36816	8.44583	6.5108	0.000982067	0.00964337	-0.776453	up
INHBE	-0.646681	8.13252	-6.50791	0.000984175	0.0096532	-0.778909	down
AC100830.2	0.674622	7.04899	6.50517	0.00098618	0.0096625	-0.781242	up
AC123567.2	-0.631598	7.65059	-6.50079	0.000989392	0.00968805	-0.784966	down
AL358852.1	-0.764512	7.81113	-6.49873	0.000990908	0.00969671	-0.78672	down
AP000692.1	0.655394	10.1551	6.49252	0.000995495	0.009724	-0.792011	up
AL358613.2	-0.718311	9.01609	-6.49172	0.000996094	0.009724	-0.7927	down
AC034206.1	-1.43375	8.78558	-6.49064	0.00099689	0.009724	-0.793615	down
AC009407.1	-1.41019	10.2476	-6.49011	0.000997287	0.009724	-0.794071	down
RBFADN	1.07161	11.6534	6.48905	0.000998076	0.009724	-0.794977	up
AC026254.2	-1.02312	8.44056	-6.48548	0.00100073	0.0097444	-0.798016	down
AL359649.1	0.896249	8.62814	6.48429	0.00100161	0.0097476	-0.799031	up
AL390783.1	1.53526	9.15086	6.47691	0.00100714	0.00979593	-0.805336	up
AP002336.2	1.23435	13.9266	6.47417	0.0010092	0.00980502	-0.807674	up
ANKRD46	1.38783	8.76812	6.46896	0.00101313	0.00983771	-0.812124	up
PDCD6IPP2	1.40521	9.64445	6.46294	0.00101769	0.00987653	-0.817273	up
NADK2	-1.7597	9.9401	-6.45864	0.00102097	0.00989734	-0.820957	down
AP003117.2	-0.688217	7.09149	-6.4494	0.00102804	0.00993832	-0.828866	down
DCTN1-AS1	-2.6473	10.4579	-6.44187	0.00103385	0.00998643	-0.835324	down
ZNF789	0.713119	6.52362	6.43531	0.00103895	0.0100271	-0.840956	up
AC008870.2	0.654519	8.84822	6.43452	0.00103956	0.0100275	-0.841633	up
AC083843.3	0.872488	9.6484	6.42195	0.00104942	0.0100985	-0.852437	up
INTS6	-0.795183	12.0845	-6.40916	0.00105954	0.0101592	-0.863441	down
LSP1P4	0.604584	10.8758	6.40906	0.00105962	0.0101592	-0.863524	up
NDUFA11	1.03078	11.5031	6.39354	0.00107208	0.0102617	-0.876911	up
AC019080.5	1.18867	9.17261	6.39052	0.00107452	0.0102795	-0.879517	up
AMN1	-0.666505	8.51055	-6.38922	0.00107557	0.0102839	-0.88064	down
AL360091.1	-1.12336	7.04308	-6.38258	0.00108096	0.0103298	-0.886368	down
AC104109.2	-0.680087	7.09895	-6.37992	0.00108314	0.0103352	-0.888672	down
DOP1A	-1.20239	8.77271	-6.37977	0.00108326	0.0103352	-0.888797	down
AC015987.1	0.877323	8.88427	6.37961	0.00108339	0.0103352	-0.888941	up
AC096721.1	0.688492	6.85985	6.37838	0.0010844	0.0103352	-0.890002	up
AL590666.1	-0.767272	6.66603	-6.37597	0.00108637	0.0103475	-0.892083	down
AL133481.1	2.82186	7.39684	6.37499	0.00108717	0.0103495	-0.89293	up
LINC02157	1.02605	14.8667	6.37242	0.00108929	0.010351	-0.895154	up
DPH3	-0.698639	9.3646	-6.37225	0.00108943	0.010351	-0.895304	down
PRKRA-AS1	1.57738	9.98833	6.36371	0.00109648	0.0103934	-0.902694	up
AK5	-0.586589	6.36156	-6.35441	0.00110423	0.0104605	-0.910761	down
SRSF5	1.12358	12.7114	6.34319	0.00111365	0.010527	-0.920497	up
AC138207.2	0.862257	14.7182	6.3414	0.00111516	0.0105355	-0.922048	up
AC104984.4	0.852671	7.12615	6.33617	0.0011196	0.0105717	-0.926599	up
AP003170.4	0.777071	7.87933	6.33188	0.00112325	0.0105976	-0.930325	up
AC093159.1	-0.609696	8.96871	-6.33083	0.00112414	0.0105976	-0.931235	down
AL357514.1	2.56835	7.2635	6.33045	0.00112447	0.0105976	-0.931565	up
TBC1D3P1-DHX40P1	1.01572	9.01696	6.3301	0.00112477	0.0105976	-0.931869	up
AC125437.1	0.680941	8.66052	6.32839	0.00112623	0.0106056	-0.933356	up
PACSIN2	-0.747763	8.6763	-6.32429	0.00112974	0.0106272	-0.936927	down
AC013489.1	1.26007	7.51422	6.32142	0.00113221	0.0106447	-0.939428	up
AC012291.2	1.48566	8.19846	6.32005	0.00113339	0.0106501	-0.940619	up
MRPL43	-0.653434	11.1449	-6.31863	0.00113461	0.0106559	-0.941857	down
AC022440.1	-0.592942	6.11474	-6.31644	0.00113651	0.0106624	-0.94377	down
AC007114.1	1.24236	13.531	6.31641	0.00113653	0.0106624	-0.943791	up
SRSF10	-0.586852	13.6423	-6.31396	0.00113866	0.0106766	-0.945929	down
PTPN14	1.09488	8.90115	6.31209	0.00114028	0.0106861	-0.94756	up
AC092802.3	0.798182	11.5372	6.31134	0.00114093	0.0106864	-0.948214	up
AMT	0.724392	9.591	6.30365	0.00114763	0.0107434	-0.954918	up
ZEB1-AS1	-0.751823	7.95835	-6.3024	0.00114872	0.0107478	-0.956008	down
PINK1-AS	0.762055	6.48345	6.29496	0.00115525	0.0108032	-0.962508	up
AL359834.1	0.689232	7.20642	6.29415	0.00115597	0.0108041	-0.963218	up
AF131215.6	0.675809	8.06551	6.28756	0.00116179	0.0108445	-0.968973	up
AC018362.2	0.69979	16.2194	6.28716	0.00116215	0.0108445	-0.969324	up
HMGB1	1.47811	12.3195	6.28562	0.00116352	0.0108498	-0.970674	up
LINC00273	1.17801	14.2443	6.28372	0.00116521	0.0108498	-0.97234	up
AL391834.2	1.80566	10.1813	6.27706	0.00117115	0.0108979	-0.978165	up
APTX	0.928986	7.65821	6.2748	0.00117318	0.0109065	-0.980142	up
AP003550.1	-0.936004	7.51029	-6.26932	0.00117811	0.0109291	-0.984944	down
AC096586.1	1.14752	9.72765	6.26657	0.00118059	0.0109405	-0.987361	up
AC005229.4	1.04372	6.92685	6.26657	0.00118059	0.0109405	-0.987361	up
AL161725.1	0.622477	11.7054	6.26345	0.00118341	0.010955	-0.990091	up
AC091729.3	0.743165	6.41031	6.26262	0.00118416	0.0109562	-0.99082	up
AL353581.1	-0.986535	10.8349	-6.2609	0.00118573	0.0109649	-0.992336	down
CCDC146	-0.98164	8.69353	-6.25849	0.00118792	0.0109742	-0.994442	down
AC008467.1	-0.99159	6.63566	-6.25841	0.00118799	0.0109742	-0.994517	down
NECTIN3-AS1	-0.918556	13.2331	-6.25262	0.00119328	0.0110113	-0.999599	down
RBM18	0.631074	7.7743	6.24783	0.00119767	0.011046	-1.00381	up
FUNDC2	0.946237	10.9755	6.24567	0.00119965	0.011054	-1.00571	up
AC078909.2	-0.955166	10.1688	-6.24411	0.0012011	0.0110581	-1.00708	down
DNAJB4	-0.779136	7.78219	-6.24366	0.00120151	0.0110581	-1.00748	down
CYREN	0.587267	8.30534	6.24241	0.00120266	0.0110605	-1.00858	up
DCHS2	0.970567	6.79451	6.24201	0.00120304	0.0110605	-1.00893	up
AC008875.1	-1.0887	7.6242	-6.24131	0.00120368	0.0110605	-1.00954	down
AC068790.7	0.910257	8.8197	6.2401	0.0012048	0.011065	-1.01061	up
LINC00415	3.21378	8.04482	6.23601	0.00120859	0.0110927	-1.01421	up
AL672291.1	0.909478	10.1658	6.23547	0.00120909	0.0110927	-1.01468	up
AP000350.5	-1.24352	9.42563	-6.2318	0.00121251	0.0111124	-1.01791	down
IGF2-AS	-1.36859	8.65437	-6.22961	0.00121455	0.0111253	-1.01984	down
AC007938.2	0.800169	6.50865	6.22696	0.00121703	0.0111422	-1.02218	up
AC024060.1	0.641195	10.5678	6.22565	0.00121825	0.0111475	-1.02333	up
AL021392.1	-1.19848	14.1598	-6.21975	0.0012238	0.0111866	-1.02853	down
GBAP1	-0.607835	8.73185	-6.21839	0.00122508	0.0111893	-1.02973	down
AC044810.2	-0.701451	8.29048	-6.20468	0.0012381	0.0112873	-1.04184	down
AC104971.3	-1.4265	10.2449	-6.20396	0.00123879	0.0112873	-1.04247	down
LAMTOR3	-0.72543	7.47035	-6.20338	0.00123935	0.0112873	-1.04299	down
LINC01481	0.747063	6.98475	6.20173	0.00124093	0.0112958	-1.04445	up
ZNF496	0.646584	6.63577	6.18004	0.0012619	0.0114509	-1.06365	up
AL121972.1	1.01864	14.8343	6.17907	0.00126285	0.0114536	-1.06451	up
GSTM4	-0.615391	6.49738	-6.17245	0.00126934	0.0115005	-1.07038	down
LINC01126	-0.646985	7.09024	-6.17063	0.00127114	0.0115062	-1.072	down
LINC00299	1.0892	12.7427	6.16322	0.00127845	0.011565	-1.07857	up
AC025034.1	-1.18976	7.10049	-6.15669	0.00128495	0.0116099	-1.08438	down
AC040173.1	0.799853	7.17128	6.15349	0.00128815	0.0116226	-1.08723	up
AC100803.1	0.655359	11.2316	6.1525	0.00128913	0.0116255	-1.0881	up
STARD4-AS1	0.686135	6.4673	6.14958	0.00129207	0.0116401	-1.09071	up
AP001542.3	1.0502	13.7576	6.14823	0.00129342	0.0116401	-1.0919	up
PYGB	-0.610253	7.08022	-6.14565	0.00129602	0.0116559	-1.09421	down
AC005332.7	-0.618295	6.30365	-6.14048	0.00130124	0.0116788	-1.09881	down
RHPN1-AS1	0.755465	6.7166	6.13847	0.00130328	0.0116867	-1.1006	up
AL662860.1	-0.772735	6.45001	-6.13097	0.0013109	0.0117341	-1.10728	down
LINC01268	0.618103	11.1735	6.12877	0.00131315	0.0117413	-1.10925	up
AC004973.1	0.83343	11.5524	6.12853	0.0013134	0.0117413	-1.10946	up
FASTKD3	-0.670587	7.88921	-6.12446	0.00131757	0.0117725	-1.11309	down
PDSS1	0.894714	6.92177	6.12233	0.00131976	0.01178	-1.115	up
USP27X-AS1	-0.82598	6.35602	-6.12119	0.00132093	0.0117829	-1.11601	down
LINC02521	-1.4828	11.5746	-6.12045	0.0013217	0.0117829	-1.11668	down
AC010997.5	0.804617	8.3897	6.11944	0.00132274	0.0117829	-1.11758	up
LINC02590	2.39677	9.11778	6.1194	0.00132279	0.0117829	-1.11762	up
AL031600.1	0.724444	7.57519	6.11512	0.0013272	0.0118162	-1.12144	up
U62317.4	-1.03291	7.32746	-6.11304	0.00132936	0.011827	-1.1233	down
AC010642.2	-0.618323	11.5534	-6.11265	0.00132977	0.011827	-1.12365	down
SIRLNT	1.07366	12.0434	6.11125	0.00133122	0.0118339	-1.1249	up
AP001496.4	0.936099	14.4076	6.10626	0.00133642	0.0118741	-1.12936	up
C22orf46	0.665945	9.49366	6.10459	0.00133817	0.0118779	-1.13086	up
EPHA1	-0.89984	10.5406	-6.10454	0.00133822	0.0118779	-1.1309	down
PRRC2B	0.68279	10.2403	6.10283	0.00134001	0.0118818	-1.13243	up
AL358781.1	0.68279	10.2403	6.10283	0.00134001	0.0118818	-1.13243	up
AC009093.6	1.44071	8.3075	6.09995	0.00134303	0.0119025	-1.13501	up
AL445223.1	0.998078	10.0175	6.0982	0.00134487	0.0119128	-1.13658	up
AC069437.1	1.26959	9.25384	6.08295	0.00136102	0.0120436	-1.15025	up
AC087482.1	0.615582	11.3176	6.08035	0.00136379	0.0120559	-1.15258	up
NUP43	-0.785326	7.0738	-6.07308	0.0013716	0.0121025	-1.15912	down
AC074387.1	-0.706732	7.67033	-6.07263	0.00137208	0.0121025	-1.15952	down
MTHFD1	0.828306	12.2511	6.07118	0.00137364	0.0121025	-1.16082	up
AF131215.2	0.817996	10.0001	6.07027	0.00137462	0.0121025	-1.16164	up
AC096540.1	-0.748854	10.0624	-6.07025	0.00137464	0.0121025	-1.16166	down
AC110792.3	0.855427	9.45304	6.06964	0.0013753	0.0121025	-1.16221	up
BX255925.1	-2.50001	12.2183	-6.06732	0.00137782	0.0121127	-1.1643	down
GAD1	0.688476	6.50298	6.06729	0.00137784	0.0121127	-1.16432	up
PPP1R8	-0.597759	7.9695	-6.06072	0.00138497	0.012157	-1.17023	down
LINC00852	0.647169	7.71047	6.05552	0.00139065	0.0121836	-1.17492	up
IQCA1	-0.953825	8.17333	-6.05538	0.00139081	0.0121836	-1.17505	down
AC055713.1	0.805602	9.87929	6.04636	0.00140071	0.0122581	-1.18317	up
ELOA-AS1	1.17278	12.1413	6.04409	0.00140322	0.0122739	-1.18522	up
LINC01556	-1.42427	10.2414	-6.0416	0.00140597	0.0122919	-1.18747	down
AC068790.2	0.640329	8.27605	6.03348	0.001415	0.0123584	-1.1948	up
GHRL	-1.46025	13.0036	-6.03142	0.0014173	0.0123723	-1.19665	down
AP001020.2	0.700744	10.2858	6.02719	0.00142204	0.0123951	-1.20048	up
AP001020.1	0.700744	10.2858	6.02719	0.00142204	0.0123951	-1.20048	up
KLHDC2	1.00912	8.60175	6.02412	0.00142549	0.0124179	-1.20326	up
AL391988.1	-1.34874	13.549	-6.0236	0.00142607	0.0124179	-1.20372	down
AC011405.1	0.817482	14.1194	6.02077	0.00142927	0.0124395	-1.20629	up
AL606760.3	-0.938825	9.99786	-6.01596	0.00143471	0.0124656	-1.21064	down
AL121908.1	1.07478	12.0107	6.01586	0.00143483	0.0124656	-1.21073	up
LINC01022	-0.621481	6.82456	-6.01475	0.00143608	0.0124656	-1.21173	down
AC100801.1	0.795145	12.2811	6.01469	0.00143615	0.0124656	-1.21179	up
AC005726.5	1.26567	11.2366	6.01434	0.00143655	0.0124656	-1.21211	up
AL158211.4	1.34749	7.50027	6.01045	0.00144097	0.0124828	-1.21563	up
AL158211.2	1.34749	7.50027	6.01045	0.00144097	0.0124828	-1.21563	up
APAF1	0.647132	16.6027	6.01008	0.0014414	0.0124828	-1.21597	up
LINC01587	0.737603	8.15766	6.00696	0.00144496	0.0125068	-1.21879	up
IGF1R	0.869592	10.2588	6.0064	0.0014456	0.0125068	-1.2193	up
PNISR	1.13621	12.1514	6.00563	0.00144649	0.0125083	-1.22	up
AC068631.1	0.634971	17.0864	6.00179	0.00145089	0.0125401	-1.22348	up
CPED1	0.742275	14.7051	5.99581	0.00145778	0.0125934	-1.2289	up
LINC01465	0.716338	7.1996	5.99332	0.00146065	0.012612	-1.23116	up
DGCR11	0.754322	8.44249	5.98262	0.00147311	0.0127009	-1.24089	up
DGCR5	1.27139	7.98085	5.98245	0.00147331	0.0127009	-1.24104	up
AC010168.2	1.02346	8.95746	5.97882	0.00147756	0.0127266	-1.24434	up
UMAD1	-0.833791	8.48144	-5.97695	0.00147975	0.0127329	-1.24604	down
TMCC1	1.21181	9.10967	5.97511	0.00148192	0.0127453	-1.24771	up
LINC02090	2.87956	7.67896	5.96851	0.00148972	0.0128043	-1.25373	up
AL031963.3	0.723852	12.113	5.96806	0.00149025	0.0128043	-1.25413	up
MYLK-AS1	-0.864076	9.97015	-5.96567	0.00149309	0.0128223	-1.25631	down
AL359921.1	0.855697	10.1247	5.96329	0.00149591	0.012834	-1.25847	up
AC093424.1	0.921644	6.62011	5.95856	0.00150156	0.0128688	-1.26279	up
AACS	0.768588	8.47364	5.95805	0.00150218	0.0128688	-1.26326	up
AC017067.1	-0.724189	6.24187	-5.95382	0.00150724	0.0129058	-1.26711	down
RDH12	0.896281	7.40704	5.95292	0.00150832	0.0129087	-1.26793	up
OSER1-DT	-1.04678	10.5015	-5.95129	0.00151028	0.0129147	-1.26942	down
AL035693.1	-0.660139	6.11033	-5.94432	0.00151871	0.0129468	-1.27579	down
CCDC88B	0.768787	9.28969	5.93775	0.00152669	0.0130022	-1.28179	up
BUD31	-0.814905	9.57002	-5.93673	0.00152793	0.0130064	-1.28273	down
SLC2A1-AS1	1.20292	6.90668	5.93322	0.00153222	0.0130303	-1.28594	up
AC092718.6	0.665077	16.7518	5.93149	0.00153435	0.0130351	-1.28752	up
PWWP3A	1.02011	12.2642	5.93059	0.00153544	0.0130351	-1.28834	up
LINC01615	2.63703	7.84022	5.92854	0.00153797	0.0130473	-1.29022	up
PSME2	-0.703487	13.2357	-5.9276	0.00153913	0.0130485	-1.29108	down
AL445493.2	0.7548	6.59544	5.92721	0.0015396	0.0130485	-1.29143	up
AC016735.1	-0.990173	9.11165	-5.92474	0.00154266	0.0130675	-1.2937	down
NF1	0.808597	8.69639	5.92418	0.00154334	0.0130675	-1.29421	up
RAG2	2.25536	7.2753	5.92312	0.00154465	0.0130723	-1.29519	up
NFYC-AS1	0.979435	12.1119	5.91491	0.00155484	0.0131457	-1.30271	up
FNDC5	-0.851025	8.6529	-5.91414	0.00155579	0.0131474	-1.30341	down
AC026304.1	0.622296	9.95087	5.91168	0.00155886	0.0131586	-1.30567	up
AC243829.2	0.677602	12.8867	5.91127	0.00155938	0.0131586	-1.30605	up
AC007546.1	-0.898937	8.40929	-5.90593	0.00156607	0.0132087	-1.31095	down
AL591167.1	-0.880471	7.71575	-5.89046	0.00158564	0.0133414	-1.32517	down
AL008726.1	-1.60532	9.60671	-5.89045	0.00158564	0.0133414	-1.32517	down
CHD2	0.659409	9.26643	5.88987	0.00158639	0.0133414	-1.32571	up
FAM199X	-0.730146	7.93297	-5.87968	0.00159944	0.013418	-1.33509	down
LINC02595	1.54299	8.64252	5.87233	0.00160893	0.0134661	-1.34187	up
AL731533.2	0.9856	7.1133	5.86883	0.00161348	0.0134913	-1.3451	up
SLC25A16	0.985532	13.8384	5.8641	0.00161964	0.0135234	-1.34946	up
AC120036.5	0.758877	9.31895	5.86077	0.001624	0.0135532	-1.35254	up
FRY-AS1	1.09327	13.8007	5.85746	0.00162834	0.0135765	-1.35559	up
CEP83-DT	0.657144	6.81358	5.8564	0.00162973	0.0135816	-1.35657	up
TCF7L1-IT1	0.750808	6.49718	5.85511	0.00163143	0.0135893	-1.35776	up
AC027807.2	-0.670669	6.46606	-5.84577	0.00164379	0.0136792	-1.3664	down
PEX13	-1.12071	8.64561	-5.84231	0.00164839	0.0137007	-1.3696	down
AC079466.1	0.878897	12.0985	5.8379	0.00165428	0.0137403	-1.37369	up
AP4E1	-0.888499	7.21771	-5.8365	0.00165615	0.0137428	-1.37498	down
TIMM8B	-0.998886	11.8254	-5.83389	0.00165966	0.0137496	-1.3774	down
AC002553.2	0.794203	10.0631	5.83354	0.00166012	0.0137496	-1.37772	up
AL117348.1	1.33281	6.64497	5.83057	0.00166412	0.0137705	-1.38048	up
CEP89	0.697814	16.3311	5.83049	0.00166423	0.0137705	-1.38055	up
AL031985.3	-0.938053	10.9761	-5.82227	0.00167535	0.0138494	-1.38817	down
C21orf91-OT1	-1.38361	10.521	-5.82096	0.00167714	0.013851	-1.38939	down
AC008738.3	0.6232	7.69766	5.81973	0.00167881	0.0138583	-1.39053	up
EXOSC10-AS1	0.693945	8.63872	5.81885	0.00168001	0.0138617	-1.39135	up
AC090164.3	1.19353	8.27916	5.81364	0.00168712	0.0139072	-1.39619	up
CLCC1	0.666795	9.46503	5.81043	0.00169153	0.0139168	-1.39918	up
AC016629.2	-1.48447	10.5199	-5.81018	0.00169187	0.0139168	-1.39941	down
AL356481.2	0.764092	6.9954	5.80927	0.00169311	0.0139172	-1.40025	up
AL928654.1	2.13556	7.03347	5.80687	0.00169643	0.0139324	-1.40248	up
CASP17P	0.685008	11.0022	5.80457	0.0016996	0.0139377	-1.40463	up
AL157762.1	-0.754368	6.86992	-5.79666	0.00171056	0.0140144	-1.41199	down
AGPAT1	0.587239	7.93855	5.79426	0.00171391	0.0140352	-1.41422	up
AC104982.1	1.15461	13.7796	5.78956	0.00172047	0.0140692	-1.4186	up
BTN3A2	0.740437	10.3916	5.78435	0.00172779	0.0141158	-1.42345	up
AC141586.3	-0.647726	8.0677	-5.7826	0.00173026	0.0141294	-1.42509	down
AC099518.5	1.19018	11.705	5.77899	0.00173536	0.0141578	-1.42846	up
LINC01952	0.62647	9.27911	5.77571	0.00174001	0.0141693	-1.43152	up
AFMID	-0.608719	7.89099	-5.77557	0.0017402	0.0141693	-1.43165	down
AC013652.1	0.614769	10.5389	5.77392	0.00174255	0.0141767	-1.43319	up
AL670729.3	0.803375	6.80879	5.76868	0.00175002	0.0142176	-1.43808	up
AP003068.2	-0.94608	9.20562	-5.76234	0.0017591	0.0142847	-1.44401	down
AC104237.3	0.652015	8.61322	5.76096	0.0017611	0.0142943	-1.44531	up
AC063965.1	0.911725	8.56212	5.7574	0.00176622	0.0143226	-1.44863	up
AC027601.3	1.28982	8.90229	5.74638	0.00178223	0.0144389	-1.45896	up
AC009318.4	-0.699435	7.84805	-5.73699	0.00179599	0.0145369	-1.46776	down
UBR5-AS1	-0.664542	7.9647	-5.73132	0.00180437	0.0145845	-1.47309	down
AC084781.2	0.731831	6.99361	5.72812	0.00180911	0.0146093	-1.47609	up
AC087289.5	0.725934	9.09611	5.72134	0.00181921	0.0146773	-1.48246	up
TOB1-AS1	-0.64842	9.59264	-5.71682	0.00182598	0.0147183	-1.48671	down
RARRES1	-0.69726	8.79198	-5.71389	0.00183039	0.0147367	-1.48947	down
SEC14L2	-2.01423	11.0562	-5.71362	0.0018308	0.0147367	-1.48973	down
LINC01687	0.713754	13.2349	5.71107	0.00183464	0.014754	-1.49213	up
AP000808.1	-1.4612	10.3536	-5.70644	0.00184165	0.0147831	-1.49649	down
AL138831.1	-0.614806	8.41961	-5.70398	0.00184538	0.0148063	-1.49881	down
AFF4	0.726639	7.89119	5.68541	0.00187385	0.0149865	-1.51633	up
GPR82	1.02935	14.6672	5.68486	0.0018747	0.0149865	-1.51685	up
LINC01786	1.02476	15.5016	5.68176	0.00187951	0.0150111	-1.51978	up
AL157400.3	0.70969	12.1791	5.68019	0.00188194	0.0150237	-1.52126	up
C9orf147	0.611927	7.01752	5.67565	0.00188902	0.0150664	-1.52556	up
AC096711.1	0.904433	8.36749	5.6743	0.00189114	0.0150687	-1.52684	up
AC144831.1	0.867805	7.20263	5.67336	0.0018926	0.0150687	-1.52772	up
RUNX1	1.09991	14.6502	5.6648	0.00190605	0.0151439	-1.53583	up
TTC17	0.71403	9.89683	5.6638	0.00190764	0.0151457	-1.53678	up
ASB3	-0.724416	7.30428	-5.66065	0.00191261	0.0151733	-1.53976	down
AC018809.1	0.695832	9.17003	5.65668	0.00191892	0.0151932	-1.54353	up
CLRN1	1.05108	8.03046	5.65618	0.00191971	0.0151932	-1.544	up
AC012181.1	0.861658	8.81527	5.65439	0.00192256	0.0152089	-1.5457	up
ZNF320	0.651796	10.5095	5.64934	0.00193063	0.0152658	-1.55049	up
AC008750.1	-1.05044	10.8851	-5.64497	0.00193765	0.0153074	-1.55464	down
AC023813.1	2.73638	7.26489	5.63823	0.00194853	0.0153586	-1.56105	up
AC007684.1	-0.820001	9.02523	-5.62826	0.00196474	0.0154794	-1.57052	down
AC120498.8	-0.776107	7.7359	-5.62762	0.00196579	0.0154807	-1.57114	down
AC004812.2	0.693342	9.51853	5.6245	0.0019709	0.0155	-1.57411	up
AL512413.1	1.12345	9.36017	5.62195	0.00197509	0.0155259	-1.57654	up
RPS6KA6	-0.620255	6.966	-5.61939	0.0019793	0.0155473	-1.57897	down
ATP6AP1L	1.03402	7.10438	5.61921	0.00197959	0.0155473	-1.57914	up
AC126696.3	-1.13871	10.2112	-5.61254	0.00199062	0.0156199	-1.5855	down
LINC02024	0.942833	11.4779	5.60382	0.00200516	0.0156954	-1.59382	up
AC087276.1	1.08928	9.75776	5.60353	0.00200564	0.0156954	-1.5941	up
AC135803.1	1.05518	8.74871	5.59717	0.00201633	0.0157508	-1.60018	up
AC116348.2	-1.11902	11.9659	-5.5951	0.00201982	0.0157513	-1.60216	down
RSU1	-0.675702	8.36551	-5.59446	0.0020209	0.0157513	-1.60277	down
AC004949.1	0.677041	11.8094	5.59151	0.00202589	0.0157802	-1.60559	up
SOX2-OT	1.5198	16.2513	5.5912	0.00202642	0.0157802	-1.60589	up
NBPF1	-0.615276	8.72974	-5.58814	0.0020316	0.0158008	-1.60881	down
AL138966.2	-0.842461	9.67992	-5.58804	0.00203177	0.0158008	-1.60891	down
AC138028.5	0.922938	9.71045	5.58441	0.00203795	0.0158417	-1.61238	up
AC004951.4	1.17138	10.9502	5.58197	0.00204212	0.0158671	-1.61472	up
AC007342.1	0.95151	8.55031	5.58086	0.00204403	0.0158749	-1.61579	up
LINC01031	-1.63266	7.43628	-5.5745	0.00205493	0.0159383	-1.62187	down
AC116667.1	0.676664	6.93882	5.57327	0.00205705	0.0159406	-1.62305	up
ERVK-28	-0.939	9.83861	-5.5711	0.0020608	0.0159625	-1.62514	down
AP000941.1	0.630666	8.14439	5.5703	0.00206218	0.0159661	-1.6259	up
AC009955.3	1.46713	7.99994	5.56457	0.00207212	0.0160231	-1.6314	up
EDRF1-AS1	0.663423	11.0516	5.56447	0.00207229	0.0160231	-1.6315	up
AC011816.2	-0.643372	7.50713	-5.55994	0.00208019	0.0160486	-1.63585	down
AL606970.1	1.18882	6.96895	5.5574	0.00208462	0.0160686	-1.63828	up
CSPP1	-0.889998	9.5907	-5.55553	0.0020879	0.0160795	-1.64008	down
ZNF197-AS1	0.90001	7.2427	5.55345	0.00209156	0.0160795	-1.64208	up
AC023590.1	1.12151	7.54941	5.55188	0.00209432	0.0160819	-1.64359	up
AC021074.3	0.682968	6.62854	5.54604	0.00210463	0.0161262	-1.64921	up
AC006480.2	-0.645956	8.04406	-5.54401	0.00210822	0.0161436	-1.65116	down
ECHDC3	0.965248	8.24558	5.54224	0.00211137	0.0161607	-1.65287	up
AC084125.4	-0.682733	7.40583	-5.54172	0.0021123	0.0161607	-1.65337	down
AC004918.1	-0.983716	13.8457	-5.53927	0.00211665	0.0161868	-1.65572	down
MPV17	0.855962	11.9018	5.53779	0.0021193	0.0161973	-1.65715	up
REXO5	0.863006	7.98463	5.53439	0.00212537	0.0162251	-1.66043	up
AC023509.5	1.15995	7.7472	5.53256	0.00212865	0.016243	-1.66219	up
AC239798.4	-1.1885	13.2833	-5.53103	0.0021314	0.0162441	-1.66367	down
AC034236.3	0.608675	10.6952	5.52901	0.00213502	0.0162625	-1.66561	up
SGCE	1.0699	13.1319	5.52763	0.00213751	0.016268	-1.66694	up
AC092354.1	0.701951	8.55442	5.52403	0.00214402	0.0163104	-1.67042	up
ZBED5	1.04535	11.6158	5.51509	0.00216025	0.0163768	-1.67904	up
AC073236.1	2.25852	6.98989	5.50722	0.00217467	0.0164719	-1.68665	up
AC087721.1	0.931331	15.7307	5.50663	0.00217576	0.0164729	-1.68722	up
AC005906.2	0.98228	15.6426	5.50266	0.00218307	0.0165172	-1.69106	up
DIP2A	-0.89884	13.8917	-5.49988	0.00218822	0.0165386	-1.69376	down
CBR3-AS1	0.886924	16.537	5.49579	0.00219581	0.0165764	-1.69772	up
AC073365.1	-2.50234	9.76247	-5.49565	0.00219607	0.0165764	-1.69785	down
AC090772.3	-0.957688	9.15272	-5.49408	0.002199	0.0165851	-1.69937	down
AL713866.1	0.715305	10.3345	5.4925	0.00220194	0.0165851	-1.7009	up
AC104113.1	1.4221	8.97512	5.49248	0.00220197	0.0165851	-1.70092	up
AL008718.3	-0.656914	7.69329	-5.48923	0.00220805	0.0166093	-1.70407	down
AC010255.1	-0.64032	9.98853	-5.48817	0.00221004	0.0166172	-1.7051	down
CARD14	0.715324	7.43392	5.48272	0.00222026	0.0166558	-1.71038	up
AC016876.3	-1.14879	10.6241	-5.47899	0.0022273	0.0166839	-1.714	down
LINC01965	2.27175	8.5078	5.47538	0.00223415	0.0167121	-1.71751	up
AL121894.2	0.894738	7.34025	5.47208	0.00224042	0.0167447	-1.72071	up
AC008750.5	0.918808	16.1165	5.47114	0.0022422	0.0167508	-1.72162	up
AL354824.1	0.988575	12.3646	5.4705	0.00224343	0.0167528	-1.72225	up
AC005363.2	-0.717616	8.37962	-5.46672	0.00225065	0.0167995	-1.72592	down
PCAT14	0.682765	9.55697	5.46547	0.00225304	0.0168102	-1.72714	up
AL139260.2	-1.41034	10.4633	-5.46233	0.00225907	0.0168407	-1.73019	down
ZFPM2-AS1	-0.596616	7.17131	-5.45889	0.00226569	0.0168829	-1.73354	down
AC005034.2	-0.620809	7.84601	-5.45837	0.00226668	0.0168831	-1.73404	down
MCFD2	-0.836857	10.5498	-5.45125	0.00228047	0.0169352	-1.74097	down
AL353807.2	-1.53281	12.0189	-5.44674	0.00228926	0.0169789	-1.74537	down
MZT2A	0.934773	11.5952	5.44606	0.00229058	0.0169814	-1.74603	up
LSM1	-0.589389	10.6003	-5.43461	0.00231307	0.0170939	-1.7572	down
AC010551.3	0.66082	16.3814	5.43255	0.00231716	0.0170939	-1.75922	up
TMEM208	-0.642353	11.5877	-5.43243	0.00231738	0.0170939	-1.75933	down
POLR2A	0.656648	11.8728	5.43237	0.0023175	0.0170939	-1.75939	up
AC012645.1	0.714702	8.94309	5.42865	0.00232488	0.0171324	-1.76302	up
AL627422.2	0.617788	6.40779	5.42725	0.00232767	0.0171327	-1.7644	up
LINC01432	-0.597407	6.73984	-5.4205	0.00234113	0.01721	-1.77099	down
AP001782.1	-1.29353	11.2698	-5.41302	0.00235618	0.0172535	-1.77832	down
AC008543.1	0.744891	9.88397	5.41181	0.00235861	0.0172586	-1.77949	up
AL139089.1	0.631976	8.257	5.41081	0.00236065	0.0172663	-1.78048	up
AL121694.1	-0.692686	7.80033	-5.40107	0.00238044	0.0173763	-1.79003	down
AC027307.2	-0.745864	13.5867	-5.40096	0.00238067	0.0173763	-1.79014	down
FNBP4	1.30607	8.7615	5.39282	0.00239735	0.0174615	-1.79812	up
ADAMTS9-AS2	0.644373	8.76048	5.39232	0.00239838	0.0174617	-1.79861	up
AC027682.5	-1.70009	10.793	-5.39003	0.00240312	0.0174889	-1.80086	down
AL513190.1	0.779516	7.74906	5.38372	0.00241618	0.0175767	-1.80706	up
AC016405.3	1.0533	11.3207	5.37452	0.00243538	0.0176795	-1.81611	up
KRT7-AS	1.31616	6.57806	5.374	0.00243647	0.0176801	-1.81662	up
MCM3AP-AS1	-0.787464	10.8356	-5.3647	0.00245607	0.0177795	-1.82578	down
AC106798.1	0.602391	15.3155	5.3646	0.00245627	0.0177795	-1.82587	up
AC006387.1	2.82195	8.03184	5.3635	0.00245861	0.0177855	-1.82696	up
AL513550.1	-0.839494	7.47771	-5.36277	0.00246016	0.0177855	-1.82768	down
SMIM7	0.995491	12.944	5.35911	0.00246795	0.0178196	-1.83129	up
AC024075.3	0.995491	12.944	5.35911	0.00246795	0.0178196	-1.83129	up
CRYZ	0.746087	7.19357	5.35813	0.00247003	0.0178273	-1.83225	up
MIR99AHG	0.932792	9.93133	5.35308	0.00248082	0.017883	-1.83724	up
LINC00278	-0.831278	13.277	-5.34416	0.00250001	0.017999	-1.84604	down
AL592494.2	0.916484	9.1313	5.34189	0.00250492	0.018027	-1.84829	up
AL353801.3	-0.690786	14.6906	-5.33297	0.00252432	0.0181292	-1.8571	down
AL391497.1	-1.6164	10.5101	-5.33242	0.00252553	0.0181304	-1.85765	down
KCNAB1-AS1	-1.29669	6.7512	-5.32734	0.00253667	0.018188	-1.86268	down
ODC1-DT	-0.80044	9.0957	-5.32594	0.00253976	0.0181947	-1.86407	down
AC147067.1	1.03457	8.34261	5.32443	0.00254307	0.018204	-1.86556	up
LINC01799	-0.782161	7.85776	-5.31902	0.00255503	0.0182746	-1.87092	down
TTC3	0.679725	11.3515	5.3164	0.00256084	0.0182988	-1.87352	up
AC074117.1	-0.861362	9.17956	-5.31594	0.00256186	0.0182988	-1.87397	down
LINC01170	0.666286	11.1297	5.30808	0.00257941	0.0184037	-1.88177	up
AC007687.1	-1.05821	7.77039	-5.3074	0.00258095	0.0184072	-1.88246	down
AC026316.4	-0.616578	13.4741	-5.30382	0.00258899	0.018457	-1.88601	down
AC073842.2	0.786204	16.1159	5.3029	0.00259105	0.0184641	-1.88692	up
AC010320.3	0.720511	9.3911	5.29976	0.00259814	0.0185071	-1.89004	up
AL023653.1	-1.12848	12.4622	-5.29061	0.00261892	0.0186343	-1.89914	down
AL137798.1	-1.81193	9.85794	-5.29033	0.00261956	0.0186343	-1.89942	down
PCF11-AS1	0.736629	8.35946	5.28948	0.00262149	0.0186354	-1.90027	up
AL021368.1	1.06474	9.19128	5.28138	0.00264007	0.0187294	-1.90834	up
AC113398.2	0.611529	6.75014	5.27607	0.00265233	0.018801	-1.91362	up
AC100791.1	-0.886018	8.32456	-5.27348	0.00265833	0.018836	-1.91621	down
MKRN2OS	0.652472	6.7532	5.2724	0.00266082	0.0188418	-1.91728	up
AL122125.1	-1.47656	11.1759	-5.2719	0.00266199	0.0188418	-1.91778	down
AC139100.2	0.673074	14.8898	5.2714	0.00266316	0.0188418	-1.91828	up
AL133268.4	-0.651007	6.39693	-5.27125	0.00266351	0.0188418	-1.91843	down
AC009123.1	-1.00075	10.9249	-5.2708	0.00266455	0.0188418	-1.91888	down
AC114947.2	-1.11577	7.2675	-5.26878	0.00266926	0.018856	-1.9209	down
AL513285.1	-0.877557	14.0196	-5.26836	0.00267023	0.018856	-1.92131	down
RGS9	0.75735	11.6616	5.26239	0.00268421	0.0189233	-1.92728	up
AC105460.2	0.657327	6.75609	5.26228	0.00268446	0.0189233	-1.92738	up
KCTD18	0.664207	11.2952	5.25871	0.00269286	0.0189575	-1.93095	up
AC120193.1	-0.802414	15.385	-5.25099	0.00271111	0.0190399	-1.93867	down
GRIK1-AS1	2.54064	7.39203	5.24668	0.00272136	0.0190965	-1.94298	up
AC036222.1	0.693732	9.21074	5.23855	0.00274084	0.0191947	-1.95113	up
AC139256.1	1.98891	7.68704	5.23793	0.00274232	0.0191974	-1.95175	up
CASTOR3	-0.746201	9.4177	-5.23412	0.00275152	0.0192352	-1.95557	down
AC025259.3	-0.593719	7.69446	-5.23394	0.00275194	0.0192352	-1.95574	down
AL391095.1	-0.806765	10.3909	-5.23213	0.00275633	0.0192568	-1.95756	down
SOS2	0.647283	8.90474	5.22865	0.00276476	0.0193002	-1.96105	up
AC104984.2	-0.592505	6.29175	-5.22646	0.00277007	0.0193279	-1.96325	down
AP003171.3	0.796708	14.8828	5.2218	0.00278145	0.0193822	-1.96793	up
HCG21	3.20202	8.6137	5.22081	0.00278388	0.0193822	-1.96892	up
AC114341.1	0.724089	7.14241	5.21929	0.00278759	0.0193866	-1.97045	up
UBE2N	1.33309	9.12171	5.21907	0.00278812	0.0193866	-1.97066	up
LINC02577	0.63599	12.3804	5.21277	0.00280364	0.0194705	-1.977	up
APLP1	0.762872	9.10134	5.20627	0.00281972	0.0195744	-1.98354	up
CKMT2-AS1	-0.658344	9.61928	-5.20337	0.00282694	0.0195933	-1.98646	down
ADIPOQ-AS1	-0.739651	9.83779	-5.19122	0.00285741	0.0197496	-1.9987	down
AL139220.2	0.799756	15.945	5.18916	0.0028626	0.0197698	-2.00077	up
B9D2	0.662316	8.26906	5.18652	0.00286929	0.0198004	-2.00344	up
AC011471.2	0.787024	9.43763	5.17819	0.00289048	0.0198994	-2.01184	up
SDF2	-0.691357	9.62008	-5.17749	0.00289228	0.0199039	-2.01255	down
FBXO38	0.624261	8.66788	5.17322	0.00290325	0.0199715	-2.01687	up
LINC02216	2.82624	8.25547	5.16703	0.00291918	0.0200732	-2.02312	up
AC073389.3	0.861518	7.49556	5.16256	0.00293076	0.0201212	-2.02764	up
AL591485.1	1.47178	9.10888	5.1601	0.00293717	0.0201429	-2.03014	up
AC027306.1	0.765372	10.4288	5.14436	0.0029785	0.0203609	-2.04609	up
AL049541.1	-0.951585	13.5748	-5.14369	0.00298028	0.020365	-2.04677	down
AL365181.4	-0.64931	6.55505	-5.13702	0.00299801	0.0204542	-2.05354	down
TCIRG1	0.886008	11.7079	5.13054	0.00301533	0.0205414	-2.06012	up
HPN-AS1	1.46321	7.10049	5.12813	0.00302182	0.0205676	-2.06258	up
NCAM1-AS1	2.43173	7.9004	5.12676	0.00302551	0.0205694	-2.06397	up
AC244517.11	-1.12225	8.47916	-5.12614	0.00302718	0.0205728	-2.0646	down
ITGB3BP	0.712801	10.9899	5.12057	0.00304225	0.0206487	-2.07027	up
EIPR1-IT1	-2.06626	10.2949	-5.12025	0.00304311	0.0206487	-2.07059	down
RALY	0.64269	11.101	5.11576	0.00305532	0.0206996	-2.07516	up
RERG-AS1	1.2561	6.45128	5.11162	0.00306663	0.0207601	-2.07938	up
DACT3-AS1	-0.690234	8.09713	-5.11001	0.00307104	0.0207819	-2.08102	down
AATK	-0.845889	8.44281	-5.10559	0.0030832	0.0208319	-2.08553	down
AC064807.1	0.601583	8.80132	5.10123	0.00309524	0.0208567	-2.08998	up
CEP85	2.17211	8.25379	5.1007	0.00309671	0.0208586	-2.09052	up
AKT1S1	-1.32424	8.52931	-5.09702	0.00310691	0.0209192	-2.09427	down
AC084782.3	0.798584	6.76068	5.0889	0.00312957	0.0210393	-2.10257	up
BX284668.5	0.727536	16.2865	5.08489	0.00314082	0.0210906	-2.10666	up
AL162725.2	1.03129	15.3529	5.08236	0.00314795	0.0211304	-2.10925	up
Z98200.1	-0.947737	9.94621	-5.0771	0.00316285	0.021214	-2.11464	down
AC084864.1	2.8884	8.5965	5.0745	0.00317022	0.021243	-2.1173	up
AC011379.1	0.604818	14.6134	5.06892	0.00318616	0.0213148	-2.12302	up
AC090229.1	-0.717143	8.44157	-5.06804	0.00318867	0.0213148	-2.12392	down
AC025280.2	0.809594	14.6159	5.06785	0.00318922	0.0213148	-2.12412	up
AC068234.3	-0.600173	6.64468	-5.06608	0.00319429	0.0213266	-2.12593	down
AL513327.2	2.30551	7.65598	5.06515	0.00319695	0.0213316	-2.12688	up
HOXA-AS3	-0.936989	13.2648	-5.06435	0.00319925	0.0213316	-2.1277	down
AL645940.1	-0.793453	8.4799	-5.06412	0.00319993	0.0213316	-2.12794	down
STK33	0.794502	7.62386	5.06154	0.00320734	0.0213729	-2.13058	up
FRYL	0.803152	11.0376	5.06036	0.00321076	0.0213861	-2.1318	up
AP005137.2	0.859041	6.5761	5.05232	0.00323406	0.0215181	-2.14005	up
C21orf62-AS1	0.785951	11.0516	5.05094	0.00323808	0.0215284	-2.14147	up
SLC38A6	-0.595543	8.65254	-5.046	0.0032525	0.0215996	-2.14654	down
AC007485.1	1.17582	7.93099	5.04525	0.00325471	0.0216061	-2.14731	up
AL021368.4	0.654411	10.1901	5.0441	0.0032581	0.0216063	-2.1485	up
AL031430.1	0.867519	13.1911	5.04244	0.00326297	0.0216198	-2.1502	up
AC016705.2	2.36735	8.46105	5.04164	0.00326532	0.0216257	-2.15102	up
AL080317.2	1.12309	9.00705	5.04127	0.00326641	0.0216257	-2.15141	up
STX18-IT1	2.34418	8.53712	5.03638	0.00328085	0.0216832	-2.15644	up
NAIF1	-0.683287	9.79689	-5.03625	0.00328123	0.0216832	-2.15657	down
AL121672.3	0.850232	8.0465	5.03482	0.00328547	0.0216919	-2.15804	up
AC087623.2	-0.710258	9.98256	-5.03384	0.00328838	0.0216976	-2.15905	down
ZSWIM8	-1.04885	12.775	-5.0238	0.00331832	0.0218404	-2.1694	down
LINC01600	-0.587281	6.65371	-5.02365	0.00331878	0.0218404	-2.16955	down
AP005131.7	0.793339	8.05872	5.01989	0.00333008	0.0218983	-2.17343	up
LINC02104	0.691343	10.5845	5.01592	0.00334206	0.021944	-2.17753	up
AC009948.2	0.872695	9.05198	5.01268	0.00335185	0.021967	-2.18087	up
PSMA5	-1.05963	12.7818	-5.01123	0.00335627	0.0219877	-2.18237	down
AL390066.1	-0.973352	10.0584	-5.00765	0.00336715	0.0220395	-2.18606	down
FAM225B	-1.48475	9.50607	-5.00356	0.00337966	0.0220947	-2.19029	down
TEX26-AS1	0.971018	13.3603	5.00036	0.00338947	0.0221378	-2.1936	up
SMG1P7	0.612373	11.0232	4.99456	0.00340735	0.0222022	-2.1996	up
AC079922.2	-0.618918	9.04861	-4.98237	0.0034453	0.0223695	-2.21223	down
AL160286.2	2.32303	7.01838	4.97745	0.00346072	0.0224446	-2.21733	up
AC104135.1	0.727839	16.1033	4.97429	0.00347072	0.0224927	-2.22061	up
AP003392.6	-0.729511	7.62344	-4.95602	0.00352895	0.0228023	-2.23959	down
AL589669.1	-0.609475	11.213	-4.95263	0.00353991	0.0228562	-2.24313	down
C2orf72	-0.623268	8.66039	-4.94653	0.00355966	0.0229075	-2.24947	down
RPP30	-1.41228	12.2516	-4.94527	0.00356377	0.0229255	-2.25079	down
KCNQ1-AS1	-0.670031	9.72134	-4.94258	0.00357255	0.0229482	-2.25359	down
GPR108	-0.652626	15.8674	-4.94174	0.0035753	0.0229517	-2.25447	down
AP000842.2	-0.779316	8.02067	-4.94161	0.00357572	0.0229517	-2.2546	down
AL137796.1	-0.772707	7.016	-4.93962	0.00358221	0.0229849	-2.25667	down
AC109309.1	-0.893646	7.04617	-4.93722	0.00359009	0.0230101	-2.25918	down
LIVAR	-0.739055	7.15818	-4.92651	0.00362545	0.0231596	-2.27035	down
AC006504.8	0.849728	10.8242	4.9244	0.00363248	0.0231796	-2.27256	up
AC019193.2	0.73321	6.71858	4.92315	0.00363666	0.0231978	-2.27387	up
LINC02175	0.596884	17.2899	4.91455	0.00366544	0.0233387	-2.28286	up
AC007495.2	-0.879823	11.8051	-4.89911	0.00371779	0.0236042	-2.29902	down
AC099684.2	0.713947	7.06869	4.89875	0.00371902	0.0236042	-2.2994	up
AL121655.1	0.674198	6.63381	4.89867	0.00371929	0.0236042	-2.29949	up
SNX1	-1.03871	10.1169	-4.89159	0.0037436	0.0236982	-2.30691	down
AC021016.2	0.706566	9.57632	4.89098	0.0037457	0.0237028	-2.30755	up
LINC02059	1.56949	10.4607	4.8885	0.00375427	0.0237227	-2.31015	up
PCA3	1.93704	9.6264	4.88685	0.00376	0.0237483	-2.31189	up
AL591895.1	0.89649	14.01	4.88533	0.00376527	0.0237578	-2.31349	up
AC048344.4	0.697087	8.3089	4.88301	0.00377333	0.0238001	-2.31593	up
LBHD1	-0.729192	7.47648	-4.88034	0.0037826	0.0238327	-2.31872	down
AC107214.1	1.06605	8.34218	4.87961	0.00378516	0.0238402	-2.3195	up
FADS1	0.721269	11.2481	4.87559	0.00379924	0.0239132	-2.32373	up
NDUFA5	-1.18414	8.76562	-4.87551	0.00379949	0.0239132	-2.3238	down
AL157371.1	0.805868	7.4619	4.8684	0.00382452	0.0240361	-2.33128	up
PURPL	-1.01594	11.2596	-4.8651	0.00383619	0.0240758	-2.33476	down
LINC01270	2.27665	7.48196	4.8612	0.00385007	0.0241358	-2.33887	up
GRIA4	1.03587	14.8079	4.85776	0.00386233	0.0241992	-2.3425	up
AL591684.2	0.692323	8.32667	4.85495	0.0038724	0.0242236	-2.34546	up
FAM3D-AS1	0.72338	9.666	4.85356	0.00387736	0.024246	-2.34692	up
ARID2	0.626265	6.44211	4.84449	0.00391009	0.0244157	-2.3565	up
AP001360.1	-1.32614	9.35493	-4.84211	0.00391869	0.0244519	-2.359	down
CDC42-IT1	0.672281	10.639	4.83381	0.003949	0.0245883	-2.36778	up
FMO5	-0.660106	7.40491	-4.83037	0.00396163	0.0246406	-2.37142	down
LIPA	-0.628218	7.46387	-4.82985	0.00396353	0.0246436	-2.37197	down
LINC01923	1.00657	15.6805	4.82787	0.00397084	0.024674	-2.37407	up
LINC00922	0.833254	13.8503	4.82738	0.00397265	0.024674	-2.37458	up
AC021549.1	0.660464	8.35715	4.82687	0.00397454	0.0246769	-2.37513	up
UQCRQ	-0.755332	13.2051	-4.82449	0.00398332	0.0247138	-2.37764	down
AC098487.1	0.818091	9.37817	4.82327	0.00398786	0.0247332	-2.37894	up
AC015922.3	-0.792364	9.79728	-4.81159	0.0040314	0.0249243	-2.39131	down
FAM111A	-1.01068	9.83316	-4.81133	0.0040324	0.0249243	-2.39159	down
LINC02656	1.42449	8.22601	4.80982	0.00403807	0.0249295	-2.39319	up
CD44-AS1	0.630055	12.9412	4.80772	0.00404599	0.0249607	-2.39542	up
LINC01237	-1.51071	11.3882	-4.80617	0.00405182	0.0249702	-2.39706	down
LINC00511	-0.922076	14.8187	-4.80256	0.00406548	0.0250368	-2.4009	down
AP001437.1	-0.741798	9.18385	-4.79397	0.00409818	0.0252114	-2.41002	down
[truncated: 314 more rows]

## Sheet: Table S4
Table S4 differentially expressed lncRNAs in TCGA-LIHC
lncRNA	logFC	AveExpr	t	P.Value	adj.P.Val	B	direction
RP11-685F15.1	-1.04537	0.205511	-20.5683	1.18025e-65	1.68315e-61	138.41	down
LINC01093	-4.04024	2.49686	-15.345	1.45933e-42	1.04057e-38	85.9185	down
AC092171.4	2.11324	2.63664	14.9499	7.18516e-41	3.41558e-37	82.0703	up
MAPKAPK5-AS1	1.29536	3.21196	13.8629	2.74442e-36	6.52303e-33	71.652	up
SNHG1	1.86982	3.54934	13.7055	1.236e-35	2.51808e-32	70.1661	up
CTB-25B13.12	1.4398	4.20935	13.3373	4.06972e-34	7.25479e-31	66.7164	up
BACE1-AS	1.37743	2.40532	13.2751	7.318e-34	1.15958e-30	66.1372	up
GAS5	2.16628	5.76715	13.1403	2.59849e-33	3.7057e-30	64.8863	up
ERVK3-1	1.01257	2.4056	12.9746	1.22554e-32	1.57316e-29	63.3553	up
LINC01089	1.26127	1.76848	12.9663	1.32375e-32	1.57316e-29	63.2792	up
RP11-863K10.7	-0.963528	0.694124	-12.8122	5.55916e-32	6.0984e-29	61.8629	down
CTD-2227E11.1	1.82799	2.11078	12.7875	6.98969e-32	7.12e-29	61.6369	up
AC004447.2	1.39223	3.14598	12.7187	1.32215e-31	1.20326e-28	61.0079	up
ASB16-AS1	1.27827	2.69015	12.7164	1.34998e-31	1.20326e-28	60.9873	up
AC016747.3	1.10447	2.8299	12.7009	1.5585e-31	1.3074e-28	60.8456	up
RP11-101E13.5	1.16901	5.04536	12.559	5.77361e-31	4.5743e-28	59.5532	up
CTD-2371O3.3	1.28426	1.48566	12.5381	6.99364e-31	5.24928e-28	59.364	up
RP11-147L13.13	1.41746	2.14268	12.428	1.92238e-30	1.37075e-27	58.3662	up
RP11-97C16.1	1.2489	2.68992	12.1539	2.33737e-29	1.5873e-26	55.9015	up
RP11-295G20.2	2.06608	4.21813	12.117	3.26683e-29	2.11765e-26	55.5712	up
SNHG7	1.74479	3.6068	12.0623	5.35718e-29	3.32169e-26	55.0833	up
MIR4435-1HG	1.52579	2.20133	12.0302	7.15846e-29	4.25362e-26	54.7973	up
CTD-3065J16.9	1.37867	1.88089	11.9968	9.67428e-29	5.5186e-26	54.5002	up
PCDH9-AS2	-1.06334	0.324809	-11.976	1.16591e-28	6.395e-26	54.3162	down
RUSC1-AS1	1.45296	1.99901	11.9498	1.47619e-28	7.79699e-26	54.0834	up
CTC-537E7.3	-1.9373	1.34399	-11.909	2.13004e-28	1.06449e-25	53.7217	down
ARRDC1-AS1	1.0365	3.13169	11.9072	2.16466e-28	1.06449e-25	53.7058	up
RP5-821D11.7	1.10333	1.51518	11.767	7.59474e-28	3.61028e-25	52.4677	up
SNHG20	1.1138	1.85872	11.7067	1.30068e-27	5.98357e-25	51.9371	up
CTB-31O20.2	1.21851	2.11543	11.6979	1.40658e-27	6.26852e-25	51.8599	up
KB-431C1.4	1.03682	2.30348	11.6623	1.92982e-27	8.33973e-25	51.548	up
THUMPD3-AS1	1.10811	1.96636	11.6477	2.19705e-27	9.21535e-25	51.4201	up
CTC-444N24.11	1.08478	3.23934	11.6385	2.38486e-27	9.71728e-25	51.3392	up
RP11-452F19.3	1.3747	3.61737	11.5965	3.46175e-27	1.37133e-24	50.9717	up
RP11-172E9.2	-1.35953	0.542332	-11.4463	1.30416e-26	4.99041e-24	49.6638	down
RP11-789C1.1	-1.76472	0.647077	-11.4438	1.3332e-26	4.99041e-24	49.6421	down
CTC-429P9.3	1.2165	2.55651	11.4398	1.38157e-26	4.99041e-24	49.607	up
LINC00152	1.8649	2.89379	11.4383	1.39974e-26	4.99041e-24	49.5941	up
RP11-196G18.22	1.4246	1.80308	11.4205	1.63776e-26	5.6966e-24	49.4393	up
RP5-1112D6.4	1.28794	2.66064	11.4058	1.8621e-26	6.32272e-24	49.3127	up
HCG25	0.747229	0.917949	11.3313	3.58211e-26	1.18801e-23	48.6676	up
APTR	1.00311	2.74646	11.301	4.66759e-26	1.51283e-23	48.4067	up
KB-1208A12.3	1.21396	1.96946	11.2561	6.91298e-26	2.1908e-23	48.0195	up
SCAMP1-AS1	0.997274	2.61451	11.2425	7.78371e-26	2.41312e-23	47.9025	up
RP11-152N13.5	1.00425	1.27188	11.1609	1.58394e-25	4.80607e-23	47.2021	up
STARD7-AS1	0.712706	1.60946	11.1476	1.77679e-25	5.27892e-23	47.0889	up
RP13-582O9.7	1.43912	2.45652	11.1442	1.83139e-25	5.33009e-23	47.0591	up
RP11-620J15.3	1.40863	2.16131	11.1288	2.09259e-25	5.96847e-23	46.9276	up
PXN-AS1	1.01987	2.322	11.1131	2.39706e-25	6.70283e-23	46.7937	up
RP4-545L17.11	1.06743	1.65683	11.0741	3.36025e-25	9.04162e-23	46.4608	up
RP11-295H24.4	1.12558	1.76754	11.0233	5.21505e-25	1.37726e-22	46.0276	up
RALY-AS1	1.01941	2.24612	10.9958	6.60677e-25	1.71308e-22	45.7944	up
ASMTL-AS1	1.51581	2.54733	10.9504	9.76717e-25	2.48731e-22	45.4092	up
RP11-73M18.8	1.22007	3.57788	10.9346	1.11926e-24	2.80031e-22	45.2749	up
LENG8-AS1	1.05597	1.45703	10.9232	1.23393e-24	3.03397e-22	45.1788	up
RP11-329L6.2	1.85695	2.90634	10.8839	1.72936e-24	4.18006e-22	44.8461	up
RP5-890O3.9	1.23572	2.65561	10.8729	1.90068e-24	4.5176e-22	44.7531	up
AC016682.1	-0.902955	0.476534	-10.8699	1.95021e-24	4.55932e-22	44.7277	down
RP11-465N4.5	1.36411	2.14332	10.8549	2.21786e-24	5.10144e-22	44.601	up
CTA-204B4.2	0.942185	1.30539	10.8521	2.27086e-24	5.14043e-22	44.5777	up
RP13-516M14.1	1.22013	2.21606	10.8045	3.41231e-24	7.51253e-22	44.1764	up
CTD-2006H14.2	1.07475	2.10639	10.8041	3.42412e-24	7.51253e-22	44.173	up
RP11-285F7.2	1.52562	4.23261	10.7374	6.04363e-24	1.28639e-21	43.6132	up
CTD-2547G23.4	0.72466	0.839459	10.7171	7.18099e-24	1.506e-21	43.4433	up
SNHG10	1.07926	2.00598	10.6787	9.95072e-24	2.05663e-21	43.1219	up
RP13-582O9.5	1.44264	2.73508	10.6452	1.32155e-23	2.69237e-21	42.8424	up
SNHG12	1.24547	2.1307	10.6226	1.60015e-23	3.21405e-21	42.6539	up
AC004538.3	-0.61193	0.349511	-10.6057	1.84641e-23	3.61843e-21	42.5129	down
RP11-148K1.12	0.921681	1.14971	10.6053	1.85222e-23	3.61843e-21	42.5098	up
RP11-390P24.1	1.1662	3.3759	10.5738	2.41643e-23	4.65685e-21	42.2478	up
GS1-124K5.11	0.677882	1.16738	10.5682	2.53303e-23	4.81647e-21	42.2014	up
NCK1-AS1	0.860079	2.05069	10.5624	2.66039e-23	4.99207e-21	42.1531	up
CTD-2574D22.4	0.815939	1.2341	10.5534	2.87027e-23	5.31596e-21	42.0783	up
MYLK-AS1	1.03207	1.21369	10.5506	2.93979e-23	5.37492e-21	42.0547	up
LINC00853	1.64339	2.11288	10.5179	3.87162e-23	6.98901e-21	41.7835	up
AC005154.6	0.714065	1.07552	10.4971	4.60843e-23	8.2151e-21	41.6119	up
DLG5-AS1	1.36979	1.70573	10.4398	7.45411e-23	1.31238e-20	41.1383	up
RP11-295M3.4	-1.03726	0.776422	-10.4285	8.19402e-23	1.41322e-20	41.0451	down
RP11-545E17.3	1.21497	2.87235	10.412	9.40842e-23	1.5973e-20	40.9089	up
SNHG11	1.27001	3.42921	10.3993	1.04613e-22	1.75517e-20	40.8045	up
LINC01311	0.812639	0.923554	10.3713	1.32173e-22	2.19176e-20	40.5742	up
CTBP1-AS2	0.950072	2.30394	10.3548	1.51588e-22	2.48482e-20	40.4392	up
LINC01138	1.10671	1.59665	10.3532	1.5364e-22	2.48984e-20	40.426	up
RP11-252E2.2	-1.47075	1.06881	-10.3458	1.6348e-22	2.61954e-20	40.3648	down
ZNF213-AS1	0.872738	1.89769	10.3301	1.863e-22	2.95203e-20	40.2361	up
SFTA1P	0.81952	0.732998	10.3236	1.96654e-22	3.08186e-20	40.1829	up
RP11-6B4.1	-2.36529	1.72272	-10.3129	2.14942e-22	3.33183e-20	40.0953	down
RP4-717I23.3	1.05002	1.5908	10.3075	2.2481e-22	3.44733e-20	40.0511	up
CTC-444N24.8	0.861375	2.91949	10.2911	2.57697e-22	3.9096e-20	39.9167	up
RP5-1074L1.4	1.16518	1.47873	10.2896	2.60879e-22	3.9162e-20	39.9046	up
RP11-1275H24.2	0.874994	0.935758	10.2748	2.95065e-22	4.38325e-20	39.7833	up
CTD-3138B18.5	0.960701	1.78812	10.27	3.06929e-22	4.51249e-20	39.7445	up
RP11-156E6.1	0.894434	2.7995	10.2628	3.25777e-22	4.74071e-20	39.6858	up
RP11-510M2.5	-1.95914	0.892511	-10.2375	4.01738e-22	5.78706e-20	39.4795	down
SNHG6	1.59832	6.2329	10.215	4.84174e-22	6.83645e-20	39.2957	up
RP11-385F5.5	1.17025	2.10789	10.2114	4.98771e-22	6.95709e-20	39.2664	up
CITF22-92A6.1	1.0093	1.97324	10.2102	5.03711e-22	6.95709e-20	39.2567	up
CTD-2287O16.5	0.74224	1.18697	10.1718	6.91447e-22	9.39116e-20	38.9448	up
RAB30-AS1	0.913842	2.67465	10.1546	7.97105e-22	1.07241e-19	38.8048	up
RP1-63M2.7	1.04028	1.10331	10.1489	8.35496e-22	1.11355e-19	38.7585	up
RP11-533E19.7	0.802532	0.851524	10.144	8.69697e-22	1.1484e-19	38.719	up
RP4-694B14.8	1.21347	2.16482	10.1371	9.21001e-22	1.20499e-19	38.6626	up
CAPN10-AS1	0.688252	0.740748	10.1143	1.11059e-21	1.43984e-19	38.4783	up
RP11-589P10.5	1.1688	2.78523	10.1128	1.12425e-21	1.44441e-19	38.4663	up
RP5-827C21.4	1.23624	2.83587	10.0634	1.68656e-21	2.1475e-19	38.067	up
RP4-758J18.13	0.905429	1.66925	10.036	2.11184e-21	2.64183e-19	37.8457	up
RP11-304L19.13	0.769509	1.16393	10.031	2.19876e-21	2.72666e-19	37.806	up
RP11-111M22.3	1.29729	3.07257	10.021	2.3858e-21	2.93309e-19	37.7256	up
RP11-398C13.6	0.821433	1.15912	10.0175	2.45572e-21	2.97588e-19	37.6972	up
LINC01004	0.96788	1.40726	10.0172	2.46234e-21	2.97588e-19	37.6945	up
TMPO-AS1	1.16208	1.64352	9.98808	3.1228e-21	3.74238e-19	37.4607	up
RP11-143K11.7	0.631471	0.729026	9.97095	3.59108e-21	4.2677e-19	37.3231	up
RP11-629O1.2	1.2069	1.72421	9.94589	4.40459e-21	5.19122e-19	37.1222	up
RP13-1032I1.7	1.00406	2.01509	9.92835	5.07993e-21	5.93811e-19	36.9818	up
CTD-2649C14.2	0.722941	0.771715	9.92596	5.17984e-21	6.00566e-19	36.9626	up
NCBP2-AS2	0.949295	4.91657	9.91519	5.65334e-21	6.5018e-19	36.8765	up
CTC-526N19.1	-0.656776	0.664277	-9.90843	5.97248e-21	6.81089e-19	36.8225	down
RP11-147L13.12	1.17106	3.35	9.9075	6.01761e-21	6.81089e-19	36.8151	up
RP11-468E2.10	0.742194	1.18299	9.86853	8.25472e-21	9.26933e-19	36.504	up
CELSR3-AS1	1.19381	1.39682	9.85616	9.12511e-21	1.01667e-18	36.4053	up
RP11-258C19.7	1.08987	2.24891	9.84271	1.01739e-20	1.12473e-18	36.2983	up
RP11-631N16.4	1.13432	1.56282	9.84033	1.03719e-20	1.1378e-18	36.2793	up
RAD51-AS1	0.942435	1.65821	9.83314	1.09928e-20	1.19671e-18	36.2221	up
RP11-1094M14.11	1.19813	3.114	9.81436	1.27939e-20	1.38222e-18	36.0728	up
ZNF337-AS1	0.667062	1.01461	9.80893	1.33666e-20	1.43325e-18	36.0297	up
RP11-465N4.4	1.40283	2.21529	9.79091	1.54586e-20	1.64519e-18	35.8866	up
LINC00685	1.10726	1.33443	9.78602	1.60796e-20	1.6986e-18	35.8479	up
AL450992.2	1.62885	3.1469	9.7816	1.66631e-20	1.7473e-18	35.8128	up
RP5-908M14.9	1.23044	2.56923	9.77589	1.74479e-20	1.81624e-18	35.7675	up
RP11-226L15.5	0.942434	3.12386	9.77456	1.7636e-20	1.82251e-18	35.757	up
RP11-307C12.11	1.27719	2.15096	9.76714	1.87211e-20	1.91805e-18	35.6982	up
RP11-388C12.8	0.935019	1.07732	9.76642	1.88295e-20	1.91805e-18	35.6926	up
SNHG3	1.5136	2.61715	9.7587	2.00372e-20	2.0266e-18	35.6314	up
NOP14-AS1	0.715996	1.78477	9.75638	2.0415e-20	2.05027e-18	35.613	up
RP11-319G6.1	0.614195	1.3473	9.75528	2.05962e-20	2.054e-18	35.6043	up
ALOX12-AS1	0.65206	1.36561	9.75243	2.10733e-20	2.08699e-18	35.5818	up
CH17-340M24.3	1.19005	4.19051	9.73826	2.36166e-20	2.32273e-18	35.4697	up
ZNF529-AS1	0.869353	1.53273	9.72889	2.54622e-20	2.4871e-18	35.3956	up
RP11-830F9.5	-0.856124	0.469419	-9.72573	2.61177e-20	2.53377e-18	35.3706	down
RP5-1136G13.2	0.931304	2.18826	9.72463	2.63496e-20	2.539e-18	35.3619	up
AC074117.10	0.912024	1.90488	9.71928	2.75048e-20	2.63143e-18	35.3197	up
AC004540.4	-1.45726	0.899566	-9.7185	2.76779e-20	2.63143e-18	35.3136	down
KB-1460A1.5	1.20334	1.97727	9.7116	2.92547e-20	2.76292e-18	35.259	up
AC139100.4	1.14675	1.4228	9.70338	3.1246e-20	2.93158e-18	35.1943	up
RP11-813F20.2	-0.698262	0.31592	-9.69372	3.37626e-20	3.14698e-18	35.1181	down
MALAT1	1.3344	3.64161	9.68694	3.56464e-20	3.301e-18	35.0646	up
PTOV1-AS1	0.864745	1.85964	9.68131	3.72929e-20	3.43118e-18	35.0202	up
RP11-93H24.3	0.736716	0.911077	9.66289	4.3214e-20	3.95048e-18	34.8753	up
RP11-739N20.2	1.23009	1.25736	9.64596	4.94749e-20	4.46558e-18	34.7422	up
TMEM161B-AS1	0.854207	1.71405	9.64184	5.11322e-20	4.55748e-18	34.7097	up
TUG1	1.07279	4.66253	9.64085	5.15362e-20	4.56496e-18	34.702	up
RP11-20I20.4	1.8994	3.30803	9.62839	5.69294e-20	5.01154e-18	34.6041	up
CTD-3025N20.3	1.07144	2.08096	9.60764	6.71708e-20	5.87683e-18	34.4414	up
LINC00205	1.21591	1.81767	9.59781	7.26446e-20	6.31698e-18	34.3643	up
SNHG17	1.13033	3.04945	9.58074	8.3219e-20	7.14932e-18	34.2307	up
PITPNA-AS1	1.22409	3.27778	9.57253	8.88305e-20	7.5857e-18	34.1665	up
OTUD6B-AS1	0.865539	3.04422	9.56448	9.47047e-20	8.03919e-18	34.1035	up
AC091729.9	1.05218	2.76764	9.55907	9.8859e-20	8.34218e-18	34.0613	up
RP11-666O2.2	0.921224	1.48124	9.55665	1.00781e-19	8.45438e-18	34.0423	up
NDUFV2-AS1	0.696347	1.41987	9.55218	1.04424e-19	8.70874e-18	34.0074	up
RP11-574F21.2	0.786663	1.50121	9.5475	1.08372e-19	8.98544e-18	33.9709	up
AC133528.2	1.1332	4.33939	9.5418	1.13391e-19	9.34724e-18	33.9264	up
CTD-3184A7.4	1.12157	3.25297	9.53864	1.16271e-19	9.52954e-18	33.9017	up
RP11-440L14.1	0.792436	1.29137	9.53108	1.23456e-19	1.00606e-17	33.8427	up
LINC00528	0.885562	1.15921	9.52435	1.30221e-19	1.05516e-17	33.7903	up
CTD-3001H11.2	0.849893	1.10197	9.52244	1.32212e-19	1.0624e-17	33.7753	up
AC007292.6	0.942332	1.5717	9.52206	1.32605e-19	1.0624e-17	33.7724	up
CTD-2015H6.3	0.96241	2.6504	9.50835	1.47822e-19	1.17771e-17	33.6656	up
RP11-128M1.1	1.58322	2.18498	9.50659	1.49896e-19	1.18759e-17	33.6519	up
PCAT6	1.35147	2.17214	9.50001	1.57904e-19	1.24413e-17	33.6007	up
RP4-773N10.4	0.91137	1.39411	9.48997	1.70963e-19	1.33961e-17	33.5226	up
RP1-267D11.6	0.677393	1.05362	9.48633	1.75951e-19	1.37116e-17	33.4943	up
RP11-46A10.5	0.66863	0.72364	9.48338	1.80106e-19	1.39592e-17	33.4713	up
LINC01430	-1.07786	1.03609	-9.48081	1.83795e-19	1.41681e-17	33.4514	down
TMEM147-AS1	0.830052	1.25524	9.47823	1.87592e-19	1.43831e-17	33.4313	up
RP4-616B8.5	0.942843	0.962875	9.47601	1.909e-19	1.45584e-17	33.4141	up
AC009133.12	0.68214	1.45317	9.45654	2.22635e-19	1.68882e-17	33.2629	up
TRIM52-AS1	1.02618	3.4843	9.44672	2.40562e-19	1.81516e-17	33.1867	up
ZBTB11-AS1	0.662445	1.32284	9.44544	2.42998e-19	1.82389e-17	33.1768	up
LINC00969	0.776162	1.4924	9.43521	2.63395e-19	1.96664e-17	33.0975	up
RP11-61J19.5	0.891685	1.52276	9.43409	2.65736e-19	1.97378e-17	33.0888	up
SBF2-AS1	0.821764	1.36863	9.43047	2.73422e-19	2.02035e-17	33.0608	up
RP11-686G8.2	0.692113	1.11278	9.42212	2.9201e-19	2.14657e-17	32.9961	up
RP3-402G11.28	1.10821	2.36912	9.42022	2.964e-19	2.16768e-17	32.9815	up
FLVCR1-AS1	1.12565	1.60022	9.40023	3.4689e-19	2.52398e-17	32.8268	up
RP11-305K5.1	1.26637	2.9079	9.39269	3.68057e-19	2.63465e-17	32.7686	up
FOXD2-AS1	1.38205	1.8306	9.39228	3.69261e-19	2.63465e-17	32.7654	up
AC022007.5	0.765867	1.07948	9.3922	3.6949e-19	2.63465e-17	32.7647	up
AC002550.6	0.653245	0.914214	9.38319	3.96566e-19	2.79972e-17	32.6952	up
AC104809.2	-1.95923	1.08546	-9.37323	4.28837e-19	3.01263e-17	32.6183	down
RP11-572O17.1	0.934537	1.01301	9.36769	4.47861e-19	3.13086e-17	32.5756	up
LINC00482	1.33903	2.06026	9.36119	4.71287e-19	3.27855e-17	32.5255	up
RP11-214N9.1	0.622854	0.83371	9.35379	4.99451e-19	3.4576e-17	32.4684	up
RP11-523H20.3	0.97921	1.30675	9.32974	6.02917e-19	4.13726e-17	32.2833	up
RP11-98D18.9	0.613597	0.726112	9.32963	6.03429e-19	4.13726e-17	32.2825	up
PSMD5-AS1	1.04794	2.25816	9.31947	6.53337e-19	4.45801e-17	32.2044	up
RP11-488L18.10	1.41944	2.93662	9.31847	6.5849e-19	4.47177e-17	32.1966	up
PP7080	1.27385	2.94782	9.31745	6.63732e-19	4.48601e-17	32.1889	up
RP11-95D17.1	0.761175	1.83895	9.31572	6.72768e-19	4.52564e-17	32.1756	up
AC074212.5	0.799075	1.15349	9.31119	6.97021e-19	4.66677e-17	32.1407	up
PTOV1-AS2	1.11144	1.99028	9.29236	8.0744e-19	5.35577e-17	31.9962	up
RP4-563E14.1	0.856162	1.12638	9.27911	8.95336e-19	5.91129e-17	31.8946	up
ZFAS1	1.34349	5.16232	9.27819	9.01769e-19	5.92633e-17	31.8876	up
RP5-967N21.11	1.38907	2.10545	9.26949	9.65095e-19	6.3134e-17	31.8209	up
RP11-560J1.2	0.699981	0.777524	9.25747	1.05978e-18	6.90113e-17	31.7289	up
RP11-396C23.2	1.21925	1.45263	9.25205	1.10544e-18	7.10415e-17	31.6874	up
CTA-984G1.5	0.853033	1.11636	9.252	1.1059e-18	7.10415e-17	31.687	up
RP3-337H4.9	0.827818	1.08638	9.24903	1.13171e-18	7.23736e-17	31.6643	up
RP11-884K10.7	0.769578	1.92593	9.24077	1.20677e-18	7.67224e-17	31.6012	up
RP5-894A10.2	1.05537	2.97524	9.24038	1.21047e-18	7.67224e-17	31.5982	up
MAFG-AS1	1.43402	1.62529	9.23662	1.24639e-18	7.83029e-17	31.5694	up
RP11-48B3.5	0.765696	1.59555	9.21881	1.43134e-18	8.95281e-17	31.4334	up
RP13-104F24.2	0.725529	1.1415	9.19686	1.69704e-18	1.05224e-16	31.2661	up
AC018766.4	0.97742	1.50847	9.19229	1.75828e-18	1.08549e-16	31.2312	up
ZEB1-AS1	0.7957	1.43389	9.18453	1.8671e-18	1.14771e-16	31.1722	up
RP6-65G23.3	1.14522	1.4372	9.17852	1.95617e-18	1.19729e-16	31.1264	up
RP11-334C17.5	0.863933	1.27793	9.17176	2.06124e-18	1.25086e-16	31.075	up
RP11-1246C19.1	0.86384	1.00647	9.16049	2.24897e-18	1.359e-16	30.9893	up
AC012146.7	1.16978	1.84728	9.15355	2.37284e-18	1.42781e-16	30.9367	up
RP11-152N13.16	0.939823	1.35266	9.14456	2.5436e-18	1.52413e-16	30.8684	up
CTC-246B18.10	1.57944	2.11347	9.14254	2.58361e-18	1.54163e-16	30.853	up
RP11-611E13.2	0.794379	1.68212	9.13994	2.63587e-18	1.56626e-16	30.8333	up
RP11-676J12.7	-1.5386	1.07352	-9.13411	2.75734e-18	1.63163e-16	30.7891	down
RP11-403P17.6	0.945728	1.41816	9.12241	3.01782e-18	1.77839e-16	30.7004	up
RP11-1020A11.1	0.725335	0.758131	9.11662	3.15556e-18	1.85191e-16	30.6565	up
BAIAP2-AS1	1.19377	3.37288	9.11239	3.26008e-18	1.90541e-16	30.6245	up
AP001187.9	0.698012	0.96519	9.10855	3.358e-18	1.95463e-16	30.5954	up
RP11-504P24.8	0.981473	2.55115	9.10321	3.49896e-18	2.02624e-16	30.555	up
RP11-658F2.8	0.904522	2.06441	9.10063	3.56918e-18	2.05242e-16	30.5355	up
LL0XNC01-7P3.1	0.60132	0.781492	9.09077	3.85058e-18	2.19652e-16	30.4609	up
DYNLL1-AS1	0.971402	2.41368	9.08101	4.15073e-18	2.35831e-16	30.3872	up
GAS5-AS1	0.71641	1.87227	9.07509	4.34392e-18	2.45828e-16	30.3425	up
RP5-890E16.5	0.622961	1.09748	9.06775	4.59609e-18	2.5907e-16	30.287	up
RP11-680A11.5	0.839042	1.29279	9.06668	4.63399e-18	2.60179e-16	30.2789	up
AC093323.3	0.890526	3.6221	9.05762	4.96791e-18	2.77833e-16	30.2106	up
RP11-598F7.3	-0.669581	0.3955	-9.05697	4.99271e-18	2.78129e-16	30.2057	down
CTC-471J1.2	1.03098	1.66188	9.05472	5.07973e-18	2.80995e-16	30.1887	up
RP11-212P7.2	0.640365	1.15998	9.05462	5.08357e-18	2.80995e-16	30.188	up
LINC00294	0.842481	2.35234	9.04216	5.59331e-18	3.07977e-16	30.0941	up
CTD-2349P21.9	0.998617	1.39266	9.02729	6.26826e-18	3.43814e-16	29.9821	up
CTD-2270L9.4	0.812002	2.38001	9.01554	6.85851e-18	3.70783e-16	29.8937	up
CTD-2583A14.8	0.978289	2.82543	9.01543	6.86394e-18	3.70783e-16	29.893	up
RP11-727F15.9	0.61882	0.90095	9.01159	7.06878e-18	3.80407e-16	29.8641	up
NIFK-AS1	0.76607	1.91129	9.00803	7.26382e-18	3.89434e-16	29.8373	up
RP11-277B15.3	0.651448	0.703994	8.99802	7.84185e-18	4.17286e-16	29.7621	up
CHKB-AS1	0.842828	1.87884	8.99572	7.98066e-18	4.23094e-16	29.7449	up
RP11-783K16.13	0.793401	1.10431	8.99075	8.28935e-18	4.37831e-16	29.7076	up
RP11-392P7.6	0.712308	1.60652	8.97205	9.56169e-18	5.01321e-16	29.5673	up
LINC01372	0.794675	1.13125	8.97062	9.66629e-18	5.04949e-16	29.5566	up
RP11-1055B8.4	1.32593	1.73047	8.96922	9.77011e-18	5.08509e-16	29.5461	up
CRNDE	1.57206	1.69023	8.96653	9.97277e-18	5.1717e-16	29.526	up
RP11-540B6.6	0.789681	2.19649	8.95107	1.12197e-17	5.79724e-16	29.4102	up
RP11-567M16.6	0.875667	1.75689	8.93448	1.27294e-17	6.55358e-16	29.2862	up
RP11-715J22.3	1.03476	1.405	8.92769	1.34043e-17	6.85155e-16	29.2355	up
RP1-228H13.5	0.814093	1.3164	8.92185	1.40128e-17	7.13702e-16	29.1919	up
RP11-260M2.1	0.743432	1.15627	8.90955	1.53847e-17	7.80789e-16	29.1001	up
RP11-278C7.4	0.749659	1.47288	8.90619	1.5783e-17	7.98163e-16	29.075	up
CTA-384D8.36	1.04475	3.08016	8.90549	1.58666e-17	7.99551e-16	29.0698	up
AC010761.8	0.837246	1.31895	8.90124	1.63869e-17	8.22865e-16	29.0381	up
CTB-43E15.1	-0.650254	0.383905	-8.89215	1.75566e-17	8.76005e-16	28.9704	down
AC142472.6	0.723239	1.24242	8.89161	1.76294e-17	8.76005e-16	28.9664	up
RP11-46F15.2	0.658453	0.723748	8.89114	1.76913e-17	8.76028e-16	28.9629	up
LINC00847	0.907921	3.34457	8.88612	1.83786e-17	9.03785e-16	28.9255	up
RP11-1275H24.3	1.11143	1.95409	8.88526	1.84983e-17	9.06256e-16	28.9191	up
RP11-432J22.2	0.979531	1.44662	8.88485	1.8556e-17	9.06256e-16	28.916	up
SNHG21	0.757514	1.22107	8.88343	1.87571e-17	9.12952e-16	28.9055	up
RP11-324I22.4	0.854511	1.39614	8.86657	2.13112e-17	1.03374e-15	28.7801	up
RP4-758J18.2	0.792647	4.34097	8.8594	2.25003e-17	1.08772e-15	28.7268	up
WAC-AS1	0.91196	3.77523	8.85161	2.38657e-17	1.14983e-15	28.6689	up
MZF1-AS1	0.702535	1.22718	8.84134	2.57902e-17	1.23836e-15	28.5927	up
RP11-337C18.8	0.860187	1.47125	8.83594	2.68649e-17	1.28564e-15	28.5526	up
RP5-894A10.6	0.919374	1.75831	8.83166	2.77477e-17	1.32344e-15	28.5209	up
RP11-284F21.10	2.19535	2.36982	8.82624	2.89064e-17	1.37411e-15	28.4807	up
PRKAR2A-AS1	0.65172	0.832536	8.81953	3.04074e-17	1.44066e-15	28.431	up
LINC00680	0.880087	1.82198	8.80803	3.316e-17	1.56588e-15	28.3459	up
LINC01176	0.898218	1.77134	8.79669	3.61161e-17	1.69984e-15	28.2621	up
AC004160.4	-0.721599	0.463601	-8.79262	3.72421e-17	1.74707e-15	28.2319	down
AC006547.13	0.682812	1.20113	8.77085	4.38668e-17	2.0511e-15	28.0712	up
RP11-529E10.6	0.944028	1.07485	8.76451	4.60068e-17	2.14413e-15	28.0244	up
AP006621.6	1.37898	1.80482	8.76025	4.75007e-17	2.20654e-15	27.993	up
RP11-284F21.7	1.82166	2.02556	8.72832	6.0353e-17	2.79446e-15	27.7579	up
C17orf82	0.812562	0.827925	8.72658	6.11416e-17	2.82181e-15	27.7452	up
RP11-315O6.1	1.06176	1.9505	8.69319	7.84894e-17	3.61076e-15	27.5	up
RP11-498C9.15	0.794992	1.25323	8.68689	8.22731e-17	3.76078e-15	27.4537	up
LINC01011	0.632179	0.948216	8.68688	8.22778e-17	3.76078e-15	27.4537	up
AC025171.1	0.7426	0.965199	8.68579	8.29467e-17	3.77924e-15	27.4457	up
CTC-435M10.12	0.821239	0.970516	8.67663	8.88178e-17	4.03386e-15	27.3786	up
RP11-342K6.1	0.711383	3.07732	8.67499	8.99079e-17	4.0704e-15	27.3666	up
AC009005.2	1.29556	1.66829	8.65382	1.05279e-16	4.75122e-15	27.2117	up
RP11-644F5.11	0.901588	3.18405	8.6495	1.08721e-16	4.89106e-15	27.1801	up
RP11-66N24.3	0.815572	1.18703	8.63188	1.23949e-16	5.55859e-15	27.0515	up
RP11-57H14.4	0.636083	0.816929	8.62099	1.34392e-16	6.00196e-15	26.9721	up
RP1-232P20.1	-1.22244	0.868018	-8.62071	1.34677e-16	6.00196e-15	26.97	down
AC008746.12	0.651675	0.84722	8.61227	1.43381e-16	6.36995e-15	26.9085	up
RP11-422P24.11	0.700567	1.5605	8.60978	1.46058e-16	6.46874e-15	26.8904	up
RP11-110I1.13	0.606963	0.915424	8.59255	1.65972e-16	7.30533e-15	26.7649	up
RP11-347I19.8	1.12224	1.57877	8.58945	1.69824e-16	7.45189e-15	26.7424	up
HYI-AS1	0.707458	0.9671	8.58801	1.71641e-16	7.50852e-15	26.732	up
CTB-129O4.1	1.02979	1.44013	8.57478	1.8931e-16	8.25613e-15	26.6358	up
RNASEH1-AS1	0.876308	2.79123	8.56716	2.0029e-16	8.68189e-15	26.5805	up
CTD-2619J13.14	0.754679	1.95778	8.54712	2.32272e-16	9.97721e-15	26.4351	up
ZNF436-AS1	0.607396	1.028	8.53983	2.45102e-16	1.04742e-14	26.3823	up
HCG18	0.794742	1.56736	8.53972	2.45311e-16	1.04742e-14	26.3815	up
AC084125.4	0.812479	1.51768	8.53731	2.4971e-16	1.06302e-14	26.3641	up
RP11-146F11.1	0.684109	1.21083	8.53232	2.59067e-16	1.09957e-14	26.328	up
HAO2-IT1	-0.910169	0.654517	-8.52074	2.82156e-16	1.19401e-14	26.2442	down
AP001469.9	0.751969	0.875652	8.51128	3.02524e-16	1.27265e-14	26.1758	up
CTD-2510F5.4	1.62481	1.92508	8.4996	3.29685e-16	1.37878e-14	26.0914	up
RP11-321F8.4	0.670017	0.822154	8.47406	3.97742e-16	1.6489e-14	25.9073	up
AC145343.2	0.965457	1.26408	8.46476	4.25839e-16	1.75517e-14	25.8403	up
RP11-328K4.1	-2.09657	2.78048	-8.46131	4.36749e-16	1.78979e-14	25.8155	down
ASH1L-AS1	0.724496	1.39883	8.43922	5.1351e-16	2.09233e-14	25.6567	up
FAM99A	-2.56585	2.68322	-8.42823	5.56493e-16	2.25073e-14	25.5778	down
CTC-510F12.2	0.697397	1.21126	8.42563	5.67172e-16	2.27843e-14	25.5592	up
AP001372.2	0.747171	1.86081	8.42165	5.83952e-16	2.3327e-14	25.5306	up
RP5-882C2.2	0.777438	1.02531	8.401	6.78997e-16	2.7048e-14	25.3827	up
KDM4A-AS1	0.640499	0.916676	8.38928	7.39605e-16	2.93803e-14	25.2988	up
AC002116.7	0.704166	0.932703	8.3856	7.59722e-16	3.00955e-14	25.2725	up
RP11-199F11.2	0.694021	0.987294	8.37658	8.11351e-16	3.20517e-14	25.208	up
CTD-2537I9.12	1.17477	1.88713	8.35484	9.50405e-16	3.74412e-14	25.0528	up
PVT1	1.08705	1.31442	8.3448	1.0223e-15	3.98944e-14	24.9813	up
LINC00106	1.21724	1.92559	8.34459	1.02386e-15	3.98944e-14	24.9798	up
CD27-AS1	0.778463	2.76014	8.34251	1.03949e-15	4.03927e-14	24.965	up
ZNF503-AS2	0.763532	1.66373	8.33724	1.08006e-15	4.18552e-14	24.9274	up
TYMSOS	1.31958	2.54309	8.33519	1.09625e-15	4.23675e-14	24.9128	up
CCNT2-AS1	0.627067	1.03556	8.33421	1.10405e-15	4.25538e-14	24.9059	up
AL161668.5	-1.64157	2.41834	-8.32925	1.14452e-15	4.38764e-14	24.8706	down
RP11-495P10.1	0.700355	0.922366	8.31149	1.30177e-15	4.96379e-14	24.7443	up
CTC-524C5.2	0.79231	1.37382	8.3093	1.32256e-15	5.01622e-14	24.7288	up
AC020594.5	0.681023	0.917348	8.30753	1.33968e-15	5.0677e-14	24.7162	up
LINC00238	-1.07011	0.712944	-8.30699	1.34487e-15	5.07388e-14	24.7124	down
RP11-755F10.1	0.940254	2.04171	8.28927	1.52894e-15	5.72291e-14	24.5866	up
CEBPA-AS1	1.30971	3.23649	8.2826	1.60446e-15	5.98983e-14	24.5393	up
SOS1-IT1	0.594153	1.18607	8.27009	1.75621e-15	6.53923e-14	24.4507	up
LINC00869	0.663371	1.65247	8.25902	1.90221e-15	7.04608e-14	24.3724	up
RP11-61L19.3	0.700145	1.27016	8.25795	1.9169e-15	7.0821e-14	24.3649	up
RP11-304L19.11	0.762274	1.82147	8.25037	2.02457e-15	7.4222e-14	24.3113	up
LINC01355	0.646544	0.895573	8.23996	2.18229e-15	7.93918e-14	24.2377	up
CTD-3074O7.5	0.784558	1.88662	8.22329	2.46049e-15	8.92852e-14	24.1201	up
AC139887.4	0.798947	1.14473	8.2145	2.62081e-15	9.48612e-14	24.0582	up
RP11-50C13.1	0.956624	2.54008	8.20537	2.79852e-15	1.00782e-13	23.9939	up
LINC01431	0.691111	1.00074	8.19537	3.00678e-15	1.07468e-13	23.9235	up
RP11-452L6.1	0.823349	2.11557	8.18047	3.34576e-15	1.19285e-13	23.8188	up
LINC00997	0.676054	1.85613	8.16654	3.69656e-15	1.3081e-13	23.7211	up
LINC00467	0.712084	2.90062	8.16155	3.83112e-15	1.34903e-13	23.686	up
RP5-1085F17.3	0.900636	2.29893	8.15845	3.9168e-15	1.3758e-13	23.6643	up
RP11-890B15.3	0.710999	1.47467	8.15032	4.15137e-15	1.45461e-13	23.6073	up
SHANK3	0.952629	3.57384	8.14582	4.28698e-15	1.49478e-13	23.5758	up
RP11-412D9.4	0.805422	1.657	8.14498	4.31274e-15	1.5001e-13	23.5699	up
RP11-400F19.6	0.635784	2.34833	8.14215	4.40077e-15	1.52699e-13	23.5501	up
AC009403.2	0.749777	3.16242	8.13868	4.51135e-15	1.56156e-13	23.5258	up
RP11-410L14.2	1.04726	2.38012	8.13602	4.59775e-15	1.58762e-13	23.5072	up
RP11-572O6.1	0.681866	0.748661	8.12943	4.81916e-15	1.66005e-13	23.4611	up
RP11-7O11.3	0.621179	0.803803	8.12331	5.03411e-15	1.72576e-13	23.4184	up
RP11-1275H24.1	0.880626	1.3938	8.11497	5.34246e-15	1.82707e-13	23.3601	up
AC009120.6	0.639682	1.08103	8.10372	5.78783e-15	1.97465e-13	23.2816	up
SEPSECS-AS1	0.598995	1.27676	8.08414	6.65267e-15	2.26429e-13	23.1452	up
RP11-968A15.2	0.800813	0.914818	8.07565	7.06594e-15	2.39922e-13	23.0861	up
LINC01006	0.848543	2.41588	8.07387	7.15618e-15	2.42409e-13	23.0737	up
CTA-228A9.3	0.759001	0.921208	8.06904	7.40545e-15	2.49078e-13	23.0401	up
RP5-1061H20.4	0.782879	1.3672	8.06775	7.47394e-15	2.5079e-13	23.0311	up
RP11-548H3.1	0.833111	1.47863	8.05814	8.00086e-15	2.67841e-13	22.9643	up
LINC01003	0.894679	2.37121	8.04962	8.4989e-15	2.82524e-13	22.9052	up
RP11-126K1.2	0.933528	2.2003	8.04706	8.6545e-15	2.86362e-13	22.8874	up
KMT2E-AS1	1.01797	3.61366	8.04429	8.8256e-15	2.91347e-13	22.8682	up
CTA-989H11.1	0.723904	1.22802	8.03136	9.67168e-15	3.1854e-13	22.7785	up
CTA-315H11.2	0.68934	0.837981	8.02206	1.0329e-14	3.39406e-13	22.7141	up
RP11-649A18.12	0.590696	0.751565	8.02168	1.03568e-14	3.39536e-13	22.7115	up
RP1-39G22.7	0.89876	2.43994	8.02048	1.04445e-14	3.41627e-13	22.7032	up
RP11-546J1.1	0.59276	0.679282	8.01278	1.10286e-14	3.59777e-13	22.6499	up
H1FX-AS1	0.619277	0.967976	8.01251	1.10499e-14	3.59777e-13	22.648	up
ST3GAL4-AS1	0.7104	1.01958	8.00238	1.18683e-14	3.83076e-13	22.578	up
RP11-98G7.1	0.904714	1.03058	8.00233	1.18729e-14	3.83076e-13	22.5776	up
RP11-736N17.10	1.06486	1.7912	8.00011	1.20605e-14	3.87375e-13	22.5622	up
RP11-923I11.5	0.721476	0.778274	7.99514	1.24907e-14	4.00291e-13	22.5279	up
RP11-157P1.4	0.953903	1.90902	7.99157	1.28081e-14	4.09544e-13	22.5033	up
RP11-98D18.3	0.929963	1.67805	7.97	1.49093e-14	4.70401e-13	22.3545	up
RP11-723O4.9	0.989822	1.216	7.96701	1.52267e-14	4.79357e-13	22.3339	up
CTD-3195I5.3	0.696712	0.978204	7.94409	1.78859e-14	5.60595e-13	22.1762	up
RP11-422P24.10	0.679268	1.16987	7.93498	1.9067e-14	5.95e-13	22.1136	up
RP11-159D12.2	0.84279	1.31618	7.93403	1.91938e-14	5.97648e-13	22.1071	up
AC098820.3	0.59892	0.77919	7.92913	1.98651e-14	6.17204e-13	22.0734	up
RP11-802E16.3	0.937025	1.31386	7.92791	2.00357e-14	6.2115e-13	22.065	up
RP11-135A1.2	0.972389	1.20358	7.92125	2.09928e-14	6.49409e-13	22.0193	up
CKMT2-AS1	0.832749	2.47679	7.91055	2.26249e-14	6.94875e-13	21.946	up
AP000254.8	0.800269	2.65359	7.90607	2.33457e-14	7.14449e-13	21.9153	up
RP11-704M14.1	1.14388	1.37584	7.89831	2.46476e-14	7.51067e-13	21.8621	up
RP11-1055B8.9	0.958143	0.939713	7.89774	2.47465e-14	7.52474e-13	21.8582	up
RP5-902P8.10	0.828721	1.47755	7.88613	2.68369e-14	8.14299e-13	21.7788	up
TMEM44-AS1	1.00247	3.64346	7.88505	2.70402e-14	8.18725e-13	21.7714	up
RP11-245D16.4	0.784484	1.04468	7.88406	2.72271e-14	8.22639e-13	21.7647	up
TOPORS-AS1	0.697739	2.3315	7.87949	2.81102e-14	8.47526e-13	21.7334	up
RP11-872J21.3	0.594837	1.17967	7.87455	2.90959e-14	8.7355e-13	21.6997	up
RP11-337N6.3	0.621742	1.24284	7.87207	2.96017e-14	8.8687e-13	21.6828	up
PSMA3-AS1	0.781158	3.01923	7.87106	2.98126e-14	8.91314e-13	21.6758	up
CTD-2203K17.1	0.757595	1.34067	7.86746	3.05686e-14	9.12007e-13	21.6513	up
RPARP-AS1	0.710353	2.07634	7.85816	3.2616e-14	9.67021e-13	21.5878	up
RP11-175O19.4	0.707812	2.12837	7.8564	3.30187e-14	9.76929e-13	21.5758	up
RP11-334C17.6	1.03111	1.70605	7.85223	3.39915e-14	1.00156e-12	21.5474	up
RP11-521B24.3	0.687886	1.0306	7.84307	3.62267e-14	1.06281e-12	21.485	up
AC079922.3	0.620207	1.55498	7.84087	3.67847e-14	1.07497e-12	21.4701	up
AP001258.4	0.682526	1.31655	7.8391	3.72409e-14	1.08386e-12	21.458	up
MFI2-AS1	1.08954	1.30045	7.8275	4.03681e-14	1.1701e-12	21.379	up
LINC01389	0.954588	1.29805	7.81626	4.3642e-14	1.25275e-12	21.3027	up
CTD-2270P14.1	0.599801	1.06208	7.81571	4.38097e-14	1.25275e-12	21.2989	up
AC007405.6	1.00686	2.52944	7.81565	4.38277e-14	1.25275e-12	21.2985	up
LINC01278	0.735103	2.59901	7.81563	4.38344e-14	1.25275e-12	21.2984	up
CTC-559E9.6	0.7237	1.31269	7.81115	4.52182e-14	1.28971e-12	21.268	up
RP11-638I8.1	0.750273	2.1704	7.81012	4.55421e-14	1.29636e-12	21.261	up
CTD-2517M22.17	0.78462	1.18814	7.79431	5.0814e-14	1.44067e-12	21.1537	up
CTC-241N9.1	0.599798	1.33457	7.79234	5.15097e-14	1.4575e-12	21.1404	up
GS1-124K5.4	0.953941	3.71401	7.78772	5.31848e-14	1.49599e-12	21.1091	up
PSMG3-AS1	0.711655	1.51387	7.78733	5.33275e-14	1.49705e-12	21.1065	up
RP11-88E10.5	0.861171	1.94131	7.78623	5.37353e-14	1.50277e-12	21.099	up
RP11-250B2.6	-0.6654	1.4346	-7.78621	5.3742e-14	1.50277e-12	21.0989	down
RP11-479G22.8	1.08021	2.31641	7.77357	5.86516e-14	1.63685e-12	21.0133	up
RP11-420A23.1	0.610056	0.864624	7.76945	6.03422e-14	1.68074e-12	20.9855	up
CTC-459F4.9	0.798414	1.25129	7.76475	6.23333e-14	1.73282e-12	20.9537	up
RP11-506M12.1	0.623912	0.666209	7.75974	6.45263e-14	1.7799e-12	20.9199	up
NUP50-AS1	0.975856	3.20498	7.75645	6.60124e-14	1.81039e-12	20.8976	up
CTD-2517O10.6	0.627438	1.05319	7.75494	6.67024e-14	1.8258e-12	20.8874	up
LINC00339	0.769605	4.24794	7.75397	6.71476e-14	1.83288e-12	20.8809	up
RP11-672L10.6	0.959857	1.72424	7.7527	6.7738e-14	1.84353e-12	20.8723	up
RP11-468E2.11	0.633583	1.89955	7.74844	6.97589e-14	1.89492e-12	20.8436	up
RP11-316M1.3	0.752662	1.33939	7.74794	6.99991e-14	1.89783e-12	20.8402	up
RP1-20C7.6	0.617243	1.02815	7.74355	7.21524e-14	1.9525e-12	20.8105	up
RP11-140K17.3	0.898389	3.3418	7.74292	7.24657e-14	1.95726e-12	20.8063	up
RP3-510D11.2	0.755951	1.45869	7.74025	7.38089e-14	1.98977e-12	20.7883	up
CTB-89H12.4	0.648605	1.48896	7.71995	8.4879e-14	2.27103e-12	20.6515	up
RP11-556E13.1	2.22448	2.1251	7.71656	8.68793e-14	2.31586e-12	20.6287	up
FAM99B	-1.64035	1.76263	-7.6982	9.85517e-14	2.61235e-12	20.5054	down
LL09NC01-139C3.1	0.699634	0.877444	7.69073	1.03733e-13	2.73951e-12	20.4552	up
RP5-943J3.2	0.695049	0.938802	7.65755	1.30187e-13	3.41914e-12	20.233	up
RP11-473M20.16	0.744886	1.07674	7.65577	1.31786e-13	3.45477e-12	20.221	up
RP11-110G21.1	0.634128	1.32862	7.65517	1.32324e-13	3.46253e-12	20.217	up
RP11-458F8.4	0.806424	2.08373	7.64661	1.40295e-13	3.65149e-12	20.1598	up
HNF1A-AS1	1.01225	2.83417	7.64426	1.42563e-13	3.70326e-12	20.1441	up
RP11-616M22.7	1.34589	2.9672	7.64071	1.46057e-13	3.78713e-12	20.1204	up
AC007773.2	0.834477	1.14047	7.63358	1.53344e-13	3.96885e-12	20.0728	up
RP11-66N11.8	0.921113	1.7924	7.62325	1.64527e-13	4.25058e-12	20.0039	up
EIF3J-AS1	0.675426	1.67702	7.62125	1.66787e-13	4.29342e-12	19.9906	up
RP11-435O5.2	0.753318	1.12375	7.61204	1.77575e-13	4.54649e-12	19.9292	up
ZSCAN16-AS1	0.894022	3.98123	7.60977	1.80338e-13	4.60896e-12	19.9141	up
RP11-634H22.1	0.736708	1.21059	7.60923	1.81009e-13	4.61783e-12	19.9105	up
CTD-2589H19.6	1.1909	1.45599	7.58079	2.19589e-13	5.5371e-12	19.7215	up
RP11-286H14.8	0.744222	0.7874	7.57001	2.36255e-13	5.91093e-12	19.6499	up
PRR34-AS1	1.21164	2.68146	7.56726	2.40691e-13	6.01137e-12	19.6317	up
RP11-707M3.3	0.763533	1.23982	7.56573	2.432e-13	6.06343e-12	19.6216	up
RP11-153F5.7	0.737286	1.08949	7.56401	2.46055e-13	6.11922e-12	19.6102	up
RP5-1092A3.4	0.787345	1.3412	7.5604	2.52146e-13	6.24281e-12	19.5863	up
RP11-326C3.7	0.853109	1.88723	7.54998	2.70576e-13	6.67592e-12	19.5173	up
CTC-537E7.2	-0.64952	0.457913	-7.54788	2.74435e-13	6.75943e-12	19.5034	down
RP11-131L12.3	0.615826	1.00975	7.54336	2.82966e-13	6.95755e-12	19.4735	up
U91328.19	0.807413	1.81022	7.52466	3.21047e-13	7.82642e-12	19.35	up
AC002398.13	0.761775	1.45439	7.52378	3.22972e-13	7.8599e-12	19.3442	up
RP11-231G3.1	0.683854	1.70111	7.51199	3.49694e-13	8.43821e-12	19.2664	up
CTC-429P9.1	0.594768	1.00525	7.49241	3.98976e-13	9.54665e-12	19.1375	up
FLJ22763	-1.09882	1.05594	-7.4911	4.02521e-13	9.61534e-12	19.1288	down
CTB-129P6.11	0.594508	0.752471	7.48992	4.05718e-13	9.6755e-12	19.1211	up
RTCA-AS1	0.816158	2.17061	7.4804	4.32546e-13	1.02809e-11	19.0585	up
RP11-337C18.9	0.800755	1.29822	7.47261	4.55788e-13	1.07794e-11	19.0073	up
RP11-96D1.6	-1.40953	2.2247	-7.46684	4.73784e-13	1.11312e-11	18.9695	down
RP1-92O14.3	0.674308	1.00487	7.46283	4.86695e-13	1.14157e-11	18.9432	up
RP11-68I18.10	0.719953	0.881737	7.45923	4.98601e-13	1.16625e-11	18.9195	up
RP11-347C12.10	0.829863	2.48469	7.43647	5.80723e-13	1.34008e-11	18.7705	up
LINC01573	0.836321	1.31271	7.42894	6.10711e-13	1.407e-11	18.7213	up
LINC01270	0.755054	1.98497	7.42158	6.41495e-13	1.47317e-11	18.6732	up
RP11-278C7.5	0.718811	1.63603	7.42056	6.4586e-13	1.48081e-11	18.6666	up
RP11-254F7.2	0.846675	2.88763	7.41859	6.54424e-13	1.49803e-11	18.6537	up
RP11-360F5.3	0.787925	1.51158	7.408	7.02377e-13	1.60266e-11	18.5846	up
CTD-2199O4.6	0.590769	0.599864	7.3982	7.4982e-13	1.70274e-11	18.5207	up
AC010883.5	0.861372	1.72816	7.39096	7.86878e-13	1.77558e-11	18.4735	up
RP11-27N21.3	0.762265	0.952751	7.38724	8.06593e-13	1.81433e-11	18.4493	up
RP11-440D17.3	0.907028	2.85543	7.37922	8.50822e-13	1.90779e-11	18.3972	up
CAHM	0.605458	0.932922	7.37785	8.58598e-13	1.92221e-11	18.3883	up
RP11-53O19.3	0.694761	2.93091	7.37611	8.68595e-13	1.94154e-11	18.3769	up
RP11-235E17.6	0.782535	1.00054	7.37238	8.90398e-13	1.98716e-11	18.3527	up
LINC00342	0.884818	1.6274	7.36633	9.26975e-13	2.06234e-11	18.3134	up
BX322557.10	0.667881	1.00608	7.36493	9.35618e-13	2.07509e-11	18.3043	up
RP11-259K5.2	0.633571	1.69711	7.36316	9.46654e-13	2.09631e-11	18.2928	up
SNHG9	1.18089	4.04466	7.36179	9.55312e-13	2.1115e-11	18.2839	up
RP11-458J1.1	0.618777	2.64456	7.36115	9.59438e-13	2.1115e-11	18.2797	up
AC093673.5	1.05734	3.90537	7.34499	1.06798e-12	2.32882e-11	18.175	up
RP11-119B16.2	0.689269	1.21725	7.33818	1.11727e-12	2.42149e-11	18.1309	up
RP11-783K16.5	0.95492	1.59092	7.33121	1.17011e-12	2.5245e-11	18.0858	up
SNHG8	0.927666	6.34441	7.31698	1.28562e-12	2.76952e-11	17.9938	up
CTC-505O3.2	-2.21803	3.75301	-7.31215	1.32728e-12	2.85065e-11	17.9626	down
RHPN1-AS1	0.682469	0.920969	7.30452	1.39596e-12	2.98468e-11	17.9133	up
PKI55	0.771537	1.4221	7.30153	1.42375e-12	3.03953e-11	17.8941	up
RP11-923I11.6	1.19784	1.74041	7.29544	1.4821e-12	3.15938e-11	17.8548	up
RP11-428J1.5	0.682328	1.45809	7.29228	1.51334e-12	3.22116e-11	17.8344	up
LINC01534	0.620658	1.36499	7.29028	1.53343e-12	3.25904e-11	17.8215	up
RP11-458D21.1	0.749209	1.00284	7.28646	1.57258e-12	3.33728e-11	17.7969	up
RP11-1017G21.5	0.731257	1.8984	7.27859	1.6562e-12	3.49911e-11	17.7463	up
RP1-86C11.7	0.865873	0.993279	7.2768	1.67586e-12	3.53542e-11	17.7348	up
RP11-347C12.11	0.613676	1.07653	7.26369	1.82685e-12	3.82005e-11	17.6505	up
B4GALT1-AS1	-0.76526	2.13995	-7.261	1.85947e-12	3.88256e-11	17.6332	down
ST8SIA6-AS1	1.72361	1.60433	7.2595	1.87786e-12	3.91523e-11	17.6236	up
LINC01578	0.653633	3.5057	7.25623	1.91862e-12	3.99436e-11	17.6026	up
CTD-2529O21.1	0.667949	0.650528	7.25562	1.92634e-12	4.0046e-11	17.5987	up
MKLN1-AS	0.620856	1.03079	7.24802	2.02491e-12	4.19727e-11	17.55	up
RP11-876N24.5	0.676223	1.21688	7.24563	2.05695e-12	4.25749e-11	17.5346	up
AC068580.6	0.860928	1.55334	7.22653	2.33136e-12	4.79762e-11	17.4123	up
AC139100.3	0.593999	0.694934	7.22064	2.42311e-12	4.97924e-11	17.3746	up
AP001505.10	1.07642	2.93124	7.21882	2.45208e-12	5.02429e-11	17.363	up
RP11-192H23.8	0.72537	1.21704	7.21072	2.58564e-12	5.28278e-11	17.3112	up
RP3-508I15.21	0.835756	1.71684	7.19511	2.86326e-12	5.83329e-11	17.2116	up
MIR600HG	0.641713	0.862426	7.1932	2.89919e-12	5.89805e-11	17.1994	up
ATP2A1-AS1	0.773914	0.881129	7.18885	2.98256e-12	6.04181e-11	17.1717	up
AC000123.4	0.68351	1.61417	7.18146	3.12989e-12	6.31334e-11	17.1247	up
AC068580.5	0.944464	1.36503	7.17557	3.25234e-12	6.54184e-11	17.0872	up
AC133644.2	0.599499	0.74267	7.17173	3.33493e-12	6.68118e-11	17.0627	up
DGCR11	0.659037	1.31154	7.16617	3.45769e-12	6.91587e-11	17.0274	up
RP11-380L11.4	1.02525	1.77541	7.1629	3.5321e-12	7.04493e-11	17.0066	up
C9orf173-AS1	0.883883	1.17718	7.16224	3.54738e-12	7.06553e-11	17.0024	up
HLA-F-AS1	0.585055	1.02259	7.16067	3.58376e-12	7.11226e-11	16.9924	up
HHIP-AS1	-0.687412	0.484945	-7.16058	3.5858e-12	7.11226e-11	16.9919	down
RP11-81A1.6	0.631045	1.45104	7.15808	3.64455e-12	7.21874e-11	16.976	up
TP73-AS1	0.685273	2.17431	7.1543	3.73525e-12	7.3779e-11	16.952	up
RP11-455F5.3	0.621153	1.24748	7.14664	3.92603e-12	7.7333e-11	16.9034	up
RP11-713M15.2	1.25931	4.35561	7.14429	3.98635e-12	7.8413e-11	16.8885	up
LINC00909	0.636258	2.08787	7.1417	4.05393e-12	7.94136e-11	16.8721	up
RP11-9E17.1	0.72028	1.25953	7.1377	4.16075e-12	8.13944e-11	16.8467	up
RP1-40E16.12	0.606439	1.07234	7.13362	4.27218e-12	8.34597e-11	16.8209	up
RP11-486G15.2	0.639882	1.05907	7.12732	4.45041e-12	8.68225e-11	16.781	up
SVIL-AS1	0.711111	2.47643	7.10481	5.14892e-12	9.93622e-11	16.6387	up
DGUOK-AS1	0.588941	0.85734	7.08331	5.91609e-12	1.134e-10	16.5031	up
AP003068.23	1.10891	2.77644	7.0822	5.95857e-12	1.13755e-10	16.4961	up
XXbac-B135H6.15	0.806825	1.23738	7.06962	6.46212e-12	1.23039e-10	16.4169	up
RP11-49I11.4	0.841591	1.37822	7.06519	6.649e-12	1.26428e-10	16.3891	up
EPB41L4A-AS1	0.781547	3.08476	7.0621	6.78279e-12	1.2863e-10	16.3697	up
MMP25-AS1	0.648682	1.32585	7.05476	7.11104e-12	1.34319e-10	16.3235	up
RP5-1011O1.2	1.39634	1.31116	7.04692	7.47856e-12	1.40147e-10	16.2744	up
RP11-793H13.11	0.823472	2.56293	7.04334	7.65253e-12	1.42844e-10	16.2519	up
RP11-422N16.3	-0.800829	0.674231	-7.03931	7.8532e-12	1.46398e-10	16.2267	down
LINC00844	-2.7307	3.86738	-7.03604	8.0199e-12	1.4931e-10	16.2062	down
MAGI2-AS3	-1.04012	1.28887	-7.03269	8.1944e-12	1.5236e-10	16.1852	down
RP11-111M22.4	0.669612	0.824386	7.02765	8.46339e-12	1.56952e-10	16.1536	up
RP5-1103B4.3	-0.736512	1.16684	-7.02553	8.57966e-12	1.58902e-10	16.1403	down
AC007228.9	0.660607	1.49997	7.02364	8.68413e-12	1.60628e-10	16.1285	up
RP11-772C9.1	-0.660325	0.647256	-7.01114	9.40821e-12	1.73381e-10	16.0504	down
RP4-584D14.5	0.789695	1.44551	7.00577	9.7374e-12	1.79181e-10	16.0168	up
RP11-647K16.1	0.671188	1.33689	6.99179	1.06482e-11	1.94187e-10	15.9296	up
FBXL19-AS1	0.601513	0.764996	6.99001	1.077e-11	1.96158e-10	15.9185	up
CTA-29F11.1	0.829266	3.03611	6.98834	1.08854e-11	1.98005e-10	15.9081	up
LA16c-390E6.4	0.638741	0.770354	6.9803	1.14583e-11	2.06844e-10	15.8581	up
RP11-977G19.5	0.821958	3.75258	6.96791	1.24007e-11	2.22728e-10	15.781	up
CTC-1337H24.4	0.685828	0.79437	6.95721	1.32754e-11	2.38139e-10	15.7145	up
RP11-417L19.6	0.779622	1.70151	6.95288	1.36463e-11	2.43767e-10	15.6876	up
RP11-25H12.1	0.808331	0.733531	6.95256	1.36746e-11	2.43767e-10	15.6856	up
NNT-AS1	0.646817	2.36331	6.95169	1.37503e-11	2.4481e-10	15.6802	up
RP11-249C24.11	-0.911364	0.44896	-6.93635	1.51587e-11	2.68545e-10	15.5851	down
LINC01186	0.972894	1.08269	6.93294	1.54909e-11	2.74089e-10	15.5639	up
SNHG4	0.753332	0.827193	6.92886	1.58971e-11	2.79543e-10	15.5387	up
RP1-313I6.12	0.74392	2.65045	6.92535	1.62547e-11	2.85478e-10	15.517	up
HNRNPU-AS1	0.815593	1.48273	6.9235	1.64467e-11	2.88495e-10	15.5055	up
CTD-2267D19.3	0.775988	3.10459	6.91686	1.71538e-11	2.98694e-10	15.4645	up
YTHDF3-AS1	0.820854	2.31722	6.91579	1.72708e-11	3.00365e-10	15.4579	up
RP11-321A17.6	0.80646	2.03668	6.90088	1.89805e-11	3.28497e-10	15.3658	up
RP11-138J23.1	1.26458	1.11944	6.88853	2.05219e-11	3.53457e-10	15.2897	up
CH17-118O6.2	0.79871	2.14531	6.8876	2.06428e-11	3.55111e-10	15.2839	up
RP11-278L15.2	0.642288	0.798821	6.8794	2.17407e-11	3.72202e-10	15.2334	up
RP11-166P13.3	0.766712	2.6963	6.87748	2.20056e-11	3.76286e-10	15.2216	up
RP5-1148A21.3	1.0225	2.96926	6.874	2.24934e-11	3.81986e-10	15.2002	up
DUXAP8	0.653374	0.651182	6.87103	2.29188e-11	3.87258e-10	15.182	up
CTD-2228K2.7	1.35375	2.18775	6.85581	2.52261e-11	4.22737e-10	15.0885	up
RP1-286D6.5	0.710567	1.53111	6.83292	2.91317e-11	4.8545e-10	14.9481	up
RP11-521B24.5	0.809567	1.46957	6.83288	2.91386e-11	4.8545e-10	14.9479	up
RP11-417L19.4	0.681663	0.968253	6.82165	3.12654e-11	5.20276e-10	14.8792	up
LINC01315	0.771888	1.13068	6.81411	3.27785e-11	5.43552e-10	14.8332	up
NEAT1	1.12354	4.55212	6.80311	3.51171e-11	5.78296e-10	14.766	up
UMAD1	0.678652	3.45037	6.79665	3.65656e-11	6.01455e-10	14.7266	up
LINC00657	0.639487	6.39537	6.79613	3.66846e-11	6.02717e-10	14.7234	up
RP11-420L9.5	0.776064	2.61595	6.7841	3.95476e-11	6.46034e-10	14.6502	up
LINC01341	0.682321	0.987375	6.78336	3.97331e-11	6.48322e-10	14.6456	up
RP11-598F7.5	0.622451	1.06319	6.78207	4.00528e-11	6.52792e-10	14.6378	up
CTA-445C9.14	0.770452	1.5385	6.75341	4.78896e-11	7.75203e-10	14.4637	up
KB-1507C5.2	0.594952	1.20053	6.74646	5.00045e-11	8.0669e-10	14.4216	up
RP11-1277A3.1	0.597637	1.34178	6.72935	5.56129e-11	8.8912e-10	14.318	up
RP4-710M16.2	-1.41148	4.01631	-6.72066	5.86922e-11	9.36252e-10	14.2655	down
RP11-327J17.2	-0.908312	1.41799	-6.71404	6.11513e-11	9.71135e-10	14.2255	down
RP11-2B6.3	0.645235	1.17721	6.70642	6.41047e-11	1.01577e-09	14.1796	up
RP3-402G11.27	0.678066	1.39308	6.7034	6.53149e-11	1.0338e-09	14.1614	up
NRSN2-AS1	0.725702	1.52809	6.7004	6.65387e-11	1.04852e-09	14.1433	up
AC137932.5	0.71649	1.35349	6.69811	6.74871e-11	1.06112e-09	14.1295	up
RP11-73M18.7	0.616544	1.27699	6.694	6.92275e-11	1.08489e-09	14.1047	up
LINC01426	0.999954	1.11051	6.68977	7.10593e-11	1.11116e-09	14.0793	up
RP1-315G1.3	0.588241	0.829344	6.68895	7.14194e-11	1.11435e-09	14.0744	up
CTC-338M12.5	0.904933	2.04849	6.67683	7.69698e-11	1.19364e-09	14.0015	up
AP006621.5	0.878664	3.62923	6.67008	8.02397e-11	1.24111e-09	13.9609	up
RP11-434D9.1	-1.25653	1.41588	-6.66569	8.24407e-11	1.27377e-09	13.9346	down
RP11-499O7.7	0.959186	1.64616	6.66136	8.46706e-11	1.30539e-09	13.9086	up
LINC00885	-0.89004	0.757087	-6.65146	8.99907e-11	1.38293e-09	13.8493	down
RP11-480I12.7	0.793821	1.0001	6.63113	1.0196e-10	1.55514e-09	13.7277	up
RP11-774O3.3	0.684727	1.57055	6.62019	1.09039e-10	1.64959e-09	13.6623	up
SLC25A30-AS1	0.592299	1.05022	6.61587	1.1196e-10	1.69138e-09	13.6366	up
RP11-261P9.4	0.597142	0.834342	6.60764	1.17752e-10	1.76764e-09	13.5875	up
DLGAP1-AS1	0.889214	2.76095	6.60547	1.19327e-10	1.78752e-09	13.5745	up
CTC-429P9.2	0.891459	1.69538	6.60383	1.20528e-10	1.80361e-09	13.5648	up
TMEM220-AS1	-0.830358	2.55063	-6.60001	1.23373e-10	1.83848e-09	13.5421	down
THAP9-AS1	0.715673	2.67402	6.5897	1.31398e-10	1.95194e-09	13.4807	up
HPN-AS1	0.753122	1.50562	6.58876	1.32157e-10	1.96117e-09	13.4751	up
CTD-2325M2.1	0.697534	1.7113	6.58537	1.3492e-10	1.99181e-09	13.455	up
RP3-467N11.1	0.803342	1.51949	6.57358	1.4498e-10	2.12712e-09	13.385	up
RP11-225B17.2	0.684683	2.82999	6.55779	1.59614e-10	2.33223e-09	13.2914	up
RP11-389C8.2	0.592111	1.5661	6.54967	1.67692e-10	2.44276e-09	13.2433	up
OSER1-AS1	0.745391	3.46325	6.54893	1.68455e-10	2.45137e-09	13.2389	up
LINC00665	1.23982	1.44746	6.54738	1.70042e-10	2.47194e-09	13.2298	up
ARHGAP5-AS1	0.610218	1.57529	6.53748	1.80587e-10	2.61192e-09	13.1712	up
CTB-113I20.2	0.778256	2.35359	6.53483	1.83512e-10	2.65153e-09	13.1556	up
RP11-134L10.1	0.719409	2.03293	6.53313	1.85416e-10	2.67363e-09	13.1456	up
HCP5	1.19666	3.83916	6.52721	1.92186e-10	2.76008e-09	13.1107	up
RP11-119F7.5	0.620225	0.926252	6.52407	1.95883e-10	2.80753e-09	13.0921	up
IDH1-AS1	0.756193	1.71474	6.52254	1.97711e-10	2.82015e-09	13.0831	up
CTD-2538C1.2	0.726719	1.54368	6.5225	1.97753e-10	2.82015e-09	13.0829	up
RP11-303E16.2	0.722388	3.99129	6.52053	2.00126e-10	2.8468e-09	13.0713	up
LINC01018	-2.24282	3.63297	-6.51925	2.01694e-10	2.86204e-09	13.0637	down
RP11-341G23.4	0.655441	1.02577	6.5134	2.08961e-10	2.95634e-09	13.0292	up
RP11-16E12.2	1.06706	1.30517	6.50245	2.23273e-10	3.14013e-09	12.9648	up
RP11-554J4.1	0.585761	1.58088	6.48578	2.46913e-10	3.4488e-09	12.8669	up
RP11-256L6.3	-0.83724	1.0379	-6.48536	2.47532e-10	3.45407e-09	12.8645	down
LINC00896	0.813461	1.00139	6.48516	2.47841e-10	3.45499e-09	12.8632	up
TOLLIP-AS1	0.609226	1.76586	6.47466	2.64025e-10	3.66627e-09	12.8017	up
RP3-368A4.5	0.642181	1.42226	6.46831	2.74327e-10	3.79822e-09	12.7645	up
CTC-297N7.9	-0.809907	2.35211	-6.45616	2.95119e-10	4.06244e-09	12.6934	down
RP13-152O15.5	0.79516	1.11119	6.45054	3.05265e-10	4.18997e-09	12.6605	up
RP11-445P17.8	0.696657	0.688107	6.44618	3.13358e-10	4.29692e-09	12.6351	up
RP11-440D17.4	0.6335	1.2208	6.42517	3.5543e-10	4.83663e-09	12.5126	up
CTB-58E17.1	0.645766	1.87807	6.42464	3.56555e-10	4.84732e-09	12.5095	up
PRRT3-AS1	1.00278	1.88401	6.42433	3.57218e-10	4.8517e-09	12.5077	up
DNAJC3-AS1	0.68595	1.61966	6.4231	3.59857e-10	4.8829e-09	12.5005	up
AC025335.1	0.635965	1.02504	6.41996	3.66701e-10	4.9616e-09	12.4822	up
PAXIP1-AS1	0.674689	3.15078	6.41456	3.78742e-10	5.10997e-09	12.4508	up
RP11-983P16.4	0.661447	2.05818	6.40916	3.91167e-10	5.27262e-09	12.4194	up
RP11-496I9.1	0.78335	1.23153	6.39214	4.32998e-10	5.81449e-09	12.3206	up
LINC01451	1.09055	1.21137	6.38944	4.40043e-10	5.89245e-09	12.305	up
AF001548.5	0.677354	1.385	6.37277	4.85985e-10	6.47722e-09	12.2084	up
RP11-498P14.5	0.823216	0.947114	6.3563	5.35971e-10	7.09702e-09	12.1133	up
TSPEAR-AS2	1.00045	1.15612	6.35248	5.48257e-10	7.22615e-09	12.0912	up
RP11-686O6.2	0.661162	1.67766	6.33782	5.98044e-10	7.83168e-09	12.0067	up
RP11-800A3.4	0.790489	1.18756	6.33752	5.99106e-10	7.83839e-09	12.005	up
AC068282.3	0.693836	1.56108	6.33284	6.15968e-10	8.03689e-09	11.9781	up
RP11-972P1.10	0.682091	0.878305	6.3291	6.29761e-10	8.18689e-09	11.9565	up
CTD-2201E18.3	0.688822	1.22078	6.31991	6.64921e-10	8.61257e-09	11.9037	up
KB-226F1.2	1.04362	1.80564	6.31936	6.67083e-10	8.63273e-09	11.9006	up
RP4-763G1.2	-1.93874	3.99851	-6.30825	7.12325e-10	9.1683e-09	11.8368	down
TAF1A-AS1	0.654056	2.05222	6.29594	7.66004e-10	9.78852e-09	11.7662	up
RP11-483F11.7	0.733827	1.51492	6.29142	7.86655e-10	1.00434e-08	11.7404	up
RP11-395N3.2	0.734385	1.5805	6.28455	8.19158e-10	1.04267e-08	11.7011	up
RP11-15A1.8	0.753739	1.3264	6.2843	8.20336e-10	1.04267e-08	11.6997	up
RP11-792A8.4	0.768691	2.65425	6.26799	9.0295e-10	1.13955e-08	11.6064	up
TSPEAR-AS1	0.943842	1.21072	6.26725	9.06869e-10	1.14349e-08	11.6022	up
RP11-670E13.6	0.913638	1.64977	6.26445	9.21899e-10	1.16141e-08	11.5863	up
AP000240.9	0.647482	1.13017	6.26294	9.30101e-10	1.17071e-08	11.5777	up
RP1-140A9.1	0.625932	0.971326	6.26137	9.3872e-10	1.17948e-08	11.5687	up
RP11-136I14.5	0.742169	0.904	6.25934	9.49969e-10	1.19201e-08	11.5571	up
RP11-95M15.1	0.996117	1.00112	6.24124	1.05626e-09	1.31442e-08	11.4541	up
RP11-227G15.10	0.635884	1.06978	6.2355	1.09237e-09	1.35581e-08	11.4215	up
SLC25A25-AS1	0.846608	2.12652	6.23357	1.10474e-09	1.36998e-08	11.4105	up
RP11-467L13.7	0.657765	1.76307	6.2281	1.14064e-09	1.41326e-08	11.3795	up
RP13-516M14.10	0.632404	1.18308	6.22574	1.15652e-09	1.42798e-08	11.3661	up
RP11-395I6.3	0.62756	1.03099	6.22085	1.18998e-09	1.46634e-08	11.3384	up
RP11-147L13.11	0.615331	4.27308	6.22075	1.19067e-09	1.46634e-08	11.3378	up
CTD-2527I21.15	0.856661	1.08808	6.19918	1.35029e-09	1.64445e-08	11.2157	up
RP11-122K13.12	0.691506	1.43272	6.19492	1.38421e-09	1.68336e-08	11.1916	up
AC068535.3	-1.62775	2.34854	-6.19487	1.3846e-09	1.68336e-08	11.1913	down
CTC-429P9.5	0.661014	1.05647	6.19281	1.40131e-09	1.70222e-08	11.1796	up
CTD-2540B15.9	0.625617	0.862776	6.18074	1.50315e-09	1.82127e-08	11.1115	up
LINC00094	0.63401	1.72692	6.16328	1.66342e-09	2.00355e-08	11.0132	up
RP1-170O19.14	0.847895	0.749641	6.15464	1.74884e-09	2.10111e-08	10.9646	up
RP11-33O4.1	0.685506	2.86022	6.1543	1.75231e-09	2.1035e-08	10.9627	up
CMB9-22P13.1	1.11563	1.41583	6.15285	1.76705e-09	2.11942e-08	10.9545	up
RP11-128A17.2	0.612114	0.60891	6.15046	1.79167e-09	2.14354e-08	10.9411	up
RP11-223I10.1	1.06625	4.19802	6.1255	2.06964e-09	2.45142e-08	10.8011	up
AP006216.5	-1.09298	1.82091	-6.10547	2.32274e-09	2.73305e-08	10.6892	down
RP11-21L23.4	0.907994	1.29565	6.0967	2.44285e-09	2.86257e-08	10.6403	up
RP11-284F21.9	0.985968	0.995331	6.08416	2.6252e-09	3.05866e-08	10.5704	up
RP11-579D7.4	0.798282	1.67366	6.0802	2.68553e-09	3.12385e-08	10.5484	up
RP11-443B20.1	0.634275	0.953314	6.07773	2.72396e-09	3.16339e-08	10.5346	up
RP11-126L15.4	0.677426	0.911419	6.07706	2.73432e-09	3.17283e-08	10.5309	up
RP11-305L7.1	0.628458	1.11069	6.04948	3.20181e-09	3.68829e-08	10.3778	up
AC002467.7	0.611043	1.98353	6.04153	3.35044e-09	3.84707e-08	10.3338	up
AC015849.19	0.641004	1.06395	6.03964	3.38681e-09	3.8806e-08	10.3234	up
RP11-242D8.1	0.655174	1.20029	6.03926	3.3942e-09	3.88169e-08	10.3213	up
RP11-92K15.3	0.670794	1.07194	6.02189	3.74729e-09	4.26157e-08	10.2253	up
SOX9-AS1	0.75098	1.05244	6.01221	3.95928e-09	4.48478e-08	10.1719	up
RP11-242J7.1	1.55113	1.55503	6.0046	4.13421e-09	4.67179e-08	10.13	up
AP006285.7	-0.688532	0.691149	-5.97036	5.01932e-09	5.60098e-08	9.94198	down
RP11-656D10.3	0.637177	1.25191	5.96898	5.05847e-09	5.64026e-08	9.93445	up
RP5-968D22.3	1.108	2.36304	5.96732	5.10637e-09	5.68682e-08	9.92532	up
RP11-71E19.1	0.663473	1.16052	5.96725	5.10821e-09	5.68682e-08	9.92497	up
KCNMB2-AS1	0.963856	0.907654	5.9521	5.56435e-09	6.14664e-08	9.84208	up
RP11-390F4.6	0.892832	3.00255	5.93036	6.28872e-09	6.88284e-08	9.7235	up
RP11-119D9.1	-1.1089	1.69187	-5.92126	6.61893e-09	7.21104e-08	9.67392	down
MID1IP1-AS1	0.803089	1.49995	5.91179	6.98007e-09	7.55829e-08	9.62245	up
RP11-401F2.3	0.653028	1.26843	5.89455	7.68786e-09	8.26199e-08	9.5289	up
DANCR	1.05712	4.38341	5.89407	7.70842e-09	8.27785e-08	9.52631	up
RP11-90L1.8	-0.625664	0.671153	-5.88585	8.07107e-09	8.64125e-08	9.48178	down
RP11-44N11.2	0.736484	1.23644	5.87732	8.46469e-09	9.03555e-08	9.43567	up
RP11-138I1.3	0.590113	0.899176	5.86571	9.03097e-09	9.61124e-08	9.37296	up
RP11-758H9.2	0.690655	1.95688	5.86396	9.11962e-09	9.69113e-08	9.3635	up
AC011294.3	0.65885	0.619838	5.8605	9.29709e-09	9.86502e-08	9.34483	up
XXbac-BPG181B23.7	0.738257	2.01654	5.84768	9.98461e-09	1.05291e-07	9.27575	up
RP11-475O23.2	-0.818947	1.19023	-5.84646	1.00522e-08	1.05875e-07	9.26922	down
RP11-356C4.5	0.665729	0.840599	5.84235	1.02849e-08	1.07943e-07	9.24707	up
LINC01021	0.814806	0.95547	5.83555	1.06807e-08	1.11669e-07	9.21051	up
AC083843.1	0.614153	1.30237	5.82944	1.10487e-08	1.15433e-07	9.17771	up
TBX2-AS1	0.745191	1.13523	5.82254	1.14797e-08	1.19585e-07	9.14067	up
RP11-452I5.2	1.02694	3.58284	5.82107	1.15736e-08	1.20388e-07	9.13278	up
RP11-613M10.6	0.754936	3.19435	5.8076	1.24693e-08	1.29045e-07	9.06064	up
PSMB8-AS1	0.802381	3.25733	5.80093	1.29375e-08	1.33697e-07	9.02496	up
RP11-513G11.3	-1.0116	1.82871	-5.79762	1.31761e-08	1.35867e-07	9.00727	down
PSORS1C3	0.864573	1.15684	5.78815	1.38825e-08	1.42738e-07	8.95673	up
CTD-2017F17.2	0.642421	1.47577	5.78507	1.41209e-08	1.44981e-07	8.94025	up
RP11-21L23.3	0.934423	1.91125	5.78167	1.43872e-08	1.47396e-07	8.92218	up
RP11-328J2.1	0.838862	0.742626	5.75889	1.63084e-08	1.66243e-07	8.8009	up
U91324.1	-0.966309	2.68413	-5.74407	1.769e-08	1.79429e-07	8.72223	down
RP11-301O19.1	0.592183	1.44518	5.74326	1.77678e-08	1.80073e-07	8.71799	up
RP11-875O11.3	0.725497	0.850289	5.74307	1.77872e-08	1.80073e-07	8.71693	up
RP5-858B6.1	0.68166	0.675167	5.73454	1.86378e-08	1.8784e-07	8.67175	up
RP11-390K5.6	0.60173	1.37649	5.72047	2.01283e-08	2.02006e-07	8.59734	up
CTA-384D8.35	0.685238	1.26993	5.69227	2.34723e-08	2.32296e-07	8.44872	up
HAGLR	1.21151	1.10825	5.68345	2.46262e-08	2.42637e-07	8.40232	up
RP11-74E22.3	0.619791	1.39364	5.68229	2.47814e-08	2.43575e-07	8.39625	up
RP4-568C11.4	-1.33562	2.13131	-5.68148	2.48904e-08	2.44464e-07	8.392	down
CTB-92J24.2	0.685278	1.06005	5.67673	2.55418e-08	2.50173e-07	8.36703	up
LINC00511	0.746771	0.766768	5.66272	2.75575e-08	2.6771e-07	8.2936	up
LINC00176	1.04533	0.998883	5.65605	2.85716e-08	2.76807e-07	8.25867	up
RP11-1148L6.5	0.843852	3.38843	5.65195	2.92127e-08	2.81869e-07	8.23722	up
RP11-165A20.3	0.746486	0.990053	5.62998	3.2893e-08	3.15458e-07	8.12255	up
RP11-14C10.3	0.800032	0.932161	5.62631	3.35507e-08	3.21118e-07	8.10342	up
CTC-559E9.8	0.739058	1.82106	5.62277	3.41957e-08	3.27073e-07	8.08502	up
HOTTIP	0.611367	0.542871	5.61195	3.62478e-08	3.4485e-07	8.02872	up
LINC01151	1.27239	1.99255	5.58431	4.20441e-08	3.96555e-07	7.88542	up
SEMA3B-AS1	0.878143	1.64628	5.57762	4.35782e-08	4.08861e-07	7.8508	up
RP11-187E13.1	0.619463	0.602258	5.54882	5.08256e-08	4.7189e-07	7.70224	up
LINC01419	1.91923	1.69825	5.53566	5.45138e-08	5.03511e-07	7.63461	up
AC006042.6	0.681431	1.03701	5.52431	5.79041e-08	5.33099e-07	7.57636	up
ZFPM2-AS1	1.18057	1.21648	5.52093	5.89531e-08	5.42407e-07	7.55903	up
C2-AS1	0.59022	1.15793	5.51439	6.10343e-08	5.5939e-07	7.52554	up
KB-1460A1.1	0.760233	0.725029	5.49891	6.62513e-08	6.02942e-07	7.44638	up
RP11-799B12.4	0.637702	0.863868	5.49746	6.67603e-08	6.07186e-07	7.439	up
AC005355.2	0.966945	2.52542	5.49096	6.90973e-08	6.26444e-07	7.40579	up
RP11-211G3.2	0.631154	1.39	5.48754	7.03567e-08	6.37052e-07	7.38836	up
RP11-38M8.1	0.802641	0.972436	5.48525	7.12119e-08	6.44386e-07	7.37671	up
RP11-46D6.1	0.604994	2.56682	5.48446	7.15108e-08	6.46681e-07	7.37267	up
RP11-680F8.1	1.02629	2.80955	5.43937	9.06571e-08	8.05521e-07	7.14381	up
AC147651.4	0.638163	1.30589	5.39889	1.12031e-07	9.78366e-07	6.93968	up
RP3-340N1.2	0.715866	1.10532	5.3922	1.16004e-07	1.00997e-06	6.90609	up
RP11-394O4.5	0.685412	1.25016	5.38686	1.19276e-07	1.03404e-06	6.87928	up
RP11-160O5.1	0.926441	2.62389	5.38091	1.23026e-07	1.06396e-06	6.84944	up
RP11-760H22.2	0.643973	3.503	5.36225	1.35538e-07	1.15951e-06	6.75609	up
LINC01273	0.593458	1.65474	5.35902	1.37828e-07	1.17769e-06	6.73995	up
RP1-266L20.2	0.717995	2.43138	5.35206	1.42887e-07	1.21727e-06	6.70521	up
ANKRD10-IT1	0.876963	2.27677	5.35099	1.43676e-07	1.22326e-06	6.69991	up
CTD-3035D6.2	0.768444	1.53262	5.35082	1.43806e-07	1.22364e-06	6.69904	up
LRRC75A-AS1	0.813985	6.15395	5.34755	1.46261e-07	1.24157e-06	6.68272	up
CTC-559E9.5	0.657084	1.49583	5.34591	1.47504e-07	1.24989e-06	6.67457	up
AC098973.2	1.28401	1.15165	5.32833	1.61527e-07	1.35982e-06	6.58708	up
LINC00857	0.687579	1.58828	5.29547	1.91277e-07	1.58963e-06	6.42426	up
LINC01348	-1.223	2.81589	-5.29201	1.94695e-07	1.61334e-06	6.4072	down
AC010524.2	0.709237	0.834868	5.28313	2.03771e-07	1.67975e-06	6.36334	up
RP11-108M9.4	0.836632	4.00252	5.28273	2.04184e-07	1.68219e-06	6.36139	up
RP4-758J18.10	0.773493	2.13122	5.28253	2.04388e-07	1.6829e-06	6.36043	up
RP11-167H9.4	0.662546	0.609455	5.26871	2.19363e-07	1.79686e-06	6.29235	up
RP11-495P10.8	1.43984	1.28066	5.25668	2.33261e-07	1.90306e-06	6.23322	up
SNHG19	0.950092	5.34501	5.25487	2.35424e-07	1.91741e-06	6.22434	up
RP11-109M17.2	1.57373	1.41964	5.24993	2.41429e-07	1.96183e-06	6.2001	up
TMEM191A	0.673057	1.53615	5.23147	2.65213e-07	2.13563e-06	6.10967	up
LINC00261	-0.867623	5.68139	-5.2292	2.6829e-07	2.15797e-06	6.09858	down
RP11-42O15.3	-1.13366	3.90301	-5.22316	2.76643e-07	2.21397e-06	6.06908	down
RP11-113I22.1	-0.638685	0.400344	-5.21812	2.83795e-07	2.26607e-06	6.04452	down
RP11-796E10.1	0.758931	0.708418	5.21783	2.84226e-07	2.26824e-06	6.04306	up
CTD-2619J13.27	0.672974	2.12622	5.21103	2.94184e-07	2.34377e-06	6.00993	up
LINC01540	0.783962	0.913816	5.21011	2.95563e-07	2.35214e-06	6.00543	up
RP11-96B2.1	0.613183	0.664619	5.19881	3.12954e-07	2.47947e-06	5.95043	up
HNF4A-AS1	-1.23282	3.40105	-5.19803	3.1418e-07	2.4878e-06	5.94667	down
FGD5-AS1	0.633041	5.21991	5.19195	3.23988e-07	2.56119e-06	5.91711	up
RP11-104L21.2	0.685897	1.60915	5.17551	3.51991e-07	2.76875e-06	5.83739	up
MIR4458HG	0.685308	1.96482	5.16806	3.65444e-07	2.86821e-06	5.80132	up
RP11-434E6.4	0.769359	0.870469	5.1495	4.01153e-07	3.11423e-06	5.71169	up
RP11-283I3.4	0.909393	1.23347	5.13131	4.3942e-07	3.38733e-06	5.62411	up
RP4-583P15.16	0.918164	1.93149	5.11653	4.73083e-07	3.62645e-06	5.55318	up
RP11-867G23.8	0.696281	2.88707	5.1143	4.78391e-07	3.65809e-06	5.54246	up
RP4-782L23.1	0.665792	1.52686	5.10333	5.05261e-07	3.84911e-06	5.48995	up
RP11-498C9.12	0.615462	0.686946	5.10297	5.06163e-07	3.85392e-06	5.48824	up
AC104534.2	0.698055	0.975532	5.10037	5.12761e-07	3.89376e-06	5.4758	up
LINC00944	0.626908	0.688996	5.08341	5.57844e-07	4.20254e-06	5.39484	up
RP11-883G14.3	0.594226	0.927473	5.06585	6.08573e-07	4.54867e-06	5.31125	up
RP11-290F5.1	-0.996862	2.29998	-5.06136	6.2226e-07	4.64124e-06	5.2899	down
RP11-774D14.1	0.947035	0.836706	5.05383	6.45832e-07	4.80199e-06	5.2542	up
CTD-2015H3.1	0.617181	0.614578	5.04543	6.73202e-07	4.9847e-06	5.21435	up
AL163953.2	0.624423	0.609902	5.03964	6.92688e-07	5.12101e-06	5.18696	up
CH17-189H20.1	0.623615	1.96954	5.03664	7.03011e-07	5.18926e-06	5.17275	up
ZNF883	0.686224	0.749318	5.03258	7.17188e-07	5.27479e-06	5.15359	up
RP11-434I12.3	0.805359	1.04563	4.99897	8.45853e-07	6.15131e-06	4.99524	up
RP11-443B7.2	0.726496	0.887193	4.97276	9.61383e-07	6.9349e-06	4.87243	up
GLIS2-AS1	0.852391	1.77351	4.97177	9.66027e-07	6.95784e-06	4.8678	up
RP11-379B8.1	0.931321	2.86514	4.9702	9.73429e-07	7.00761e-06	4.86048	up
RP11-476K15.1	0.857615	0.932964	4.96724	9.87605e-07	7.10249e-06	4.84662	up
RP5-1120P11.1	0.737252	0.762891	4.96351	1.00569e-06	7.22138e-06	4.82922	up
SERTAD4-AS1	0.684495	0.770742	4.95336	1.05654e-06	7.56011e-06	4.78192	up
CASC9	1.28666	1.46901	4.922	1.22998e-06	8.71804e-06	4.63621	up
F11-AS1	-0.705292	2.52553	-4.9202	1.24072e-06	8.78112e-06	4.62787	down
LINC01116	0.634775	0.655989	4.90156	1.35749e-06	9.52246e-06	4.54168	up
RP11-1260E13.2	-0.638321	1.78426	-4.87224	1.56283e-06	1.08455e-05	4.40674	down
RP3-483K16.4	0.646393	1.58023	4.85166	1.72455e-06	1.1841e-05	4.31244	up
RP11-44N21.1	0.698014	0.99154	4.85021	1.73655e-06	1.19104e-05	4.3058	up
LL22NC03-104C7.1	0.860653	1.21258	4.84493	1.78088e-06	1.21809e-05	4.28167	up
RP11-12G12.7	0.631983	4.73856	4.84315	1.79609e-06	1.22672e-05	4.27353	up
RP11-284G10.1	0.972098	0.857463	4.84057	1.8183e-06	1.2413e-05	4.26176	up
RP4-564F22.6	-1.10531	4.09436	-4.83322	1.8831e-06	1.28247e-05	4.22824	down
RP11-404P21.3	1.09	1.76043	4.82988	1.91322e-06	1.29926e-05	4.21305	up
FGF14-AS2	-0.660506	2.07278	-4.82387	1.96872e-06	1.33124e-05	4.18568	down
RP11-81H3.2	0.91102	0.809143	4.81083	2.09446e-06	1.41025e-05	4.12642	up
AC016831.7	0.586263	0.967489	4.80754	2.12744e-06	1.42841e-05	4.11148	up
LUCAT1	0.713892	0.700356	4.80379	2.16558e-06	1.44992e-05	4.09448	up
CTD-2591A6.2	0.6602	0.592506	4.80103	2.19407e-06	1.46831e-05	4.08197	up
CTB-171A8.1	0.620982	2.03271	4.77491	2.48223e-06	1.64647e-05	3.96393	up
RP3-395M20.8	0.636863	1.45798	4.76857	2.55755e-06	1.69092e-05	3.93534	up
RP1-276N6.2	1.03853	1.13568	4.74908	2.80298e-06	1.83701e-05	3.84772	up
RP1-193H18.2	0.773181	1.95052	4.74767	2.82156e-06	1.84749e-05	3.84141	up
CTB-131K11.1	0.686466	3.58831	4.73949	2.93191e-06	1.91535e-05	3.80473	up
RP11-426C22.7	-0.748925	1.18949	-4.71798	3.24219e-06	2.09501e-05	3.70859	down
SNHG15	0.642869	2.16987	4.71011	3.36329e-06	2.16933e-05	3.67355	up
CTC-367J11.1	0.786752	1.28321	4.70931	3.37591e-06	2.17477e-05	3.66997	up
KB-68A7.1	-0.842735	2.57859	-4.67016	4.04904e-06	2.56523e-05	3.49631	down
RP11-10A14.5	0.652463	1.23178	4.65383	4.36648e-06	2.74924e-05	3.42425	up
HULC	1.45456	8.25304	4.63946	4.66561e-06	2.92596e-05	3.36101	up
RP4-616B8.4	0.682989	1.77058	4.6365	4.72955e-06	2.96475e-05	3.34802	up
AC013275.2	0.805482	1.00616	4.63545	4.75248e-06	2.9739e-05	3.3434	up
RP11-617F23.1	0.640357	2.06883	4.63142	4.84128e-06	3.02416e-05	3.32573	up
RP11-314N14.1	0.641654	0.570951	4.61433	5.23645e-06	3.25106e-05	3.25087	up
ZNF793-AS1	0.625576	0.860686	4.60629	5.43277e-06	3.34239e-05	3.21576	up
VPS9D1-AS1	0.603098	1.22884	4.60399	5.49012e-06	3.37542e-05	3.20574	up
CTB-43E15.2	0.615483	1.89828	4.59271	5.78052e-06	3.53499e-05	3.15658	up
AC091729.8	-0.700208	0.434612	-4.56095	6.67976e-06	4.05017e-05	3.01874	down
LINC01370	-1.42892	2.28076	-4.55995	6.71024e-06	4.0652e-05	3.0144	down
RP11-150O12.3	0.593333	0.619484	4.54921	7.04491e-06	4.2463e-05	2.96801	up
RP11-800A18.4	0.704083	0.646943	4.501	8.75562e-06	5.207e-05	2.76094	up
RP11-798K3.2	0.880616	4.80543	4.49578	8.96341e-06	5.31948e-05	2.73861	up
AC079466.1	1.32736	1.28468	4.4825	9.51273e-06	5.61279e-05	2.68199	up
RP11-57A1.1	0.609531	0.592063	4.48224	9.5238e-06	5.61467e-05	2.68088	up
RP11-809O17.1	0.644641	0.8868	4.47857	9.68137e-06	5.69814e-05	2.66526	up
RP11-116D2.1	-0.878665	5.73386	-4.47809	9.702e-06	5.70793e-05	2.66324	down
LINC00221	0.96542	0.860726	4.47015	1.00525e-05	5.89712e-05	2.62946	up
RP11-485O10.2	-0.746734	0.916434	-4.44382	1.1303e-05	6.54984e-05	2.51792	down
RP11-96A15.1	0.683959	0.935698	4.43191	1.19162e-05	6.86894e-05	2.46767	up
MAFA-AS1	0.853096	0.758393	4.42837	1.21048e-05	6.97483e-05	2.45274	up
RP11-308B16.2	0.587755	0.52199	4.41495	1.28447e-05	7.37136e-05	2.39633	up
RP13-392I16.1	0.76523	1.60124	4.4134	1.2933e-05	7.41306e-05	2.38982	up
RP3-512B11.3	0.695417	3.17266	4.39202	1.42112e-05	8.07756e-05	2.30024	up
RP11-962G15.1	0.64023	0.566119	4.38995	1.43412e-05	8.14174e-05	2.29159	up
RP11-567G11.1	0.853886	0.992095	4.38921	1.43882e-05	8.16512e-05	2.28848	up
XX-C2158C6.3	0.593464	0.545909	4.36557	1.59607e-05	8.96414e-05	2.18995	up
RP11-59D5__B.2	0.7195	1.24752	4.3554	1.66865e-05	9.32835e-05	2.14772	up
WFDC21P	0.897838	1.23949	4.34978	1.7101e-05	9.52273e-05	2.12442	up
RP11-734I18.1	1.16117	1.33534	4.33853	1.79599e-05	9.93894e-05	2.07789	up
AGAP1-IT1	-0.719645	1.44289	-4.33307	1.83923e-05	0.000101585	2.05531	down
U91319.1	-0.906468	1.78532	-4.3246	1.90823e-05	0.000105111	2.02036	down
LINC01124	0.871564	2.42176	4.32264	1.92452e-05	0.000105804	2.01229	up
MIR210HG	0.687824	1.63389	4.30822	2.04865e-05	0.000111809	1.95298	up
RP11-490M8.1	0.861744	2.26536	4.29256	2.19214e-05	0.000119188	1.88877	up
LINC00886	0.586218	1.52255	4.27852	2.3289e-05	0.000125567	1.83138	up
RP11-499P20.2	0.592284	2.51189	4.27687	2.3455e-05	0.000126271	1.82465	up
AC002456.2	0.625035	1.65541	4.26637	2.45378e-05	0.000131504	1.78187	up
RP11-946L20.2	0.853492	0.768744	4.24761	2.65923e-05	0.000141347	1.70566	up
RP13-401N8.1	0.673505	1.56868	4.24238	2.71942e-05	0.000144062	1.68446	up
RP3-434P1.6	0.932704	1.95774	4.24176	2.72661e-05	0.00014439	1.68195	up
RP11-20D14.6	0.712326	0.774919	4.21863	3.00933e-05	0.000157954	1.58851	up
CTD-2297D10.2	0.724812	0.667954	4.21376	3.07224e-05	0.000161019	1.56891	up
LINC01554	-1.73939	3.38226	-4.20571	3.17907e-05	0.000165947	1.53655	down
LINC01420	0.591229	3.52912	4.19875	3.27428e-05	0.00017017	1.50862	up
LINC01549	0.925488	1.19375	4.17804	3.57413e-05	0.000184476	1.4257	up
RP11-495P10.5	0.689745	0.612364	4.15504	3.93751e-05	0.000201409	1.33411	up
RP11-431J24.2	0.715404	0.718034	4.15088	4.00688e-05	0.000204664	1.31759	up
RP11-297L17.2	0.789672	2.64711	4.12462	4.47263e-05	0.000226346	1.21364	up
AC009014.3	1.08272	1.17858	4.10314	4.89135e-05	0.000245705	1.12909	up
RP11-1041F24.1	0.899382	0.793323	4.08662	5.2386e-05	0.000261216	1.06432	up
LINC01287	1.13895	1.01791	4.07142	5.57854e-05	0.000276715	1.00496	up
RP11-909N17.2	0.747765	0.664956	4.0638	5.75679e-05	0.000284962	0.975276	up
RP11-587P21.2	0.711384	0.636781	4.05979	5.85264e-05	0.000289005	0.959693	up
SNHG5	0.704242	5.3759	4.05216	6.03954e-05	0.000297718	0.930032	up
CTA-384D8.31	0.587702	0.760938	4.04687	6.17227e-05	0.000303004	0.909524	up
RP11-1151B14.3	0.585362	2.74784	4.02514	6.7478e-05	0.000328993	0.825446	up
AC006126.4	0.628177	2.08557	4.0224	6.82367e-05	0.000332351	0.814903	up
RP11-817J15.3	-0.735398	0.873322	-4.01599	7.00501e-05	0.000340485	0.790178	down
RP11-71E19.2	0.631408	1.58811	4.00481	7.33184e-05	0.000353959	0.747197	up
LINC01139	0.713364	0.742013	4.00114	7.44228e-05	0.000358804	0.733109	up
POU6F2-AS1	-0.892767	1.38058	-3.96354	8.66817e-05	0.000411097	0.589487	down
AC006273.5	0.607703	1.14802	3.92232	0.000102315	0.000476522	0.433464	up
AP001626.1	0.591592	0.958185	3.90317	0.000110455	0.000510764	0.361485	up
RP11-403A3.3	-0.709051	0.832129	-3.88856	0.000117071	0.000540133	0.306809	down
RP11-700H6.4	0.596819	1.50588	3.8574	0.000132461	0.000601791	0.190803	up
LINC01436	0.817721	0.959521	3.83191	0.000146451	0.00066072	0.0965669	up
AC016710.1	0.628115	0.556355	3.82121	0.000152728	0.000685569	0.0571949	up
RP11-401P9.4	0.815686	1.0658	3.81798	0.000154674	0.000693431	0.0453196	up
RP11-129M6.1	0.652958	0.820946	3.78592	0.00017529	0.000775375	-0.0719806	up
OLMALINC	0.59489	3.01016	3.76916	0.000187075	0.000822405	-0.132942	up
AFAP1-AS1	0.778167	0.704344	3.69509	0.000248684	0.00106469	-0.399291	up
AP000593.7	0.72107	0.712689	3.69283	0.000250839	0.00107274	-0.407354	up
RP1-28O10.1	0.668395	2.59421	3.64249	0.000303542	0.00127131	-0.585448	up
RP3-460G2.2	0.781044	1.17818	3.58999	0.000369482	0.00151023	-0.768737	up
SSTR5-AS1	0.788496	0.729201	3.57911	0.000384731	0.00156404	-0.806405	up
MGC39584	0.604958	0.537135	3.55921	0.000414167	0.00166426	-0.875043	up
ELFN1-AS1	0.601549	0.67317	3.54606	0.000434747	0.00173862	-0.920164	up
LINC00659	-0.832823	2.22671	-3.51237	0.000491968	0.0019424	-1.03513	down
RP11-118B18.2	-0.707888	1.3351	-3.49969	0.000515285	0.00202159	-1.07815	down
LINC01314	-0.647041	2.60245	-3.49404	0.000525984	0.00205847	-1.09723	down
RP11-81H14.2	0.757423	1.20278	3.43127	0.000659891	0.00252376	-1.30762	up
RP11-156K13.1	-0.864168	3.68074	-3.43051	0.00066168	0.00252932	-1.31013	down
LINC00890	-0.718319	0.996871	-3.40325	0.000729374	0.00275685	-1.40034	down
LINC01146	-0.736126	3.16325	-3.32463	0.000962522	0.00353685	-1.65672	down
EGFR-AS1	0.60699	0.817423	3.32104	0.000974687	0.00357418	-1.66831	up
H19	-1.48215	5.54208	-3.26517	0.00118297	0.00424626	-1.84683	down
RP11-19D2.1	-0.743936	2.84999	-3.25743	0.00121492	0.00434561	-1.87136	down
RP11-462L8.1	0.586355	1.44361	3.22133	0.0013746	0.00484868	-1.98494	up
HS1BP3-IT1	-0.660414	3.22974	-3.12571	0.00189609	0.00642132	-2.27994	down
FAM83A-AS1	-0.950683	1.91285	-2.96011	0.00324827	0.0102661	-2.77073	down
RP11-622A1.2	-0.651191	3.00761	-2.89462	0.00399278	0.012248	-2.95778	down
RP11-785D18.3	0.636633	0.868793	2.85104	0.00457101	0.0137816	-3.08001	up
LINC00942	0.601126	0.551403	2.84767	0.00461877	0.0139092	-3.08939	up
RP11-130L8.2	-0.632568	3.84247	-2.70536	0.00709886	0.020207	-3.47565	down
RP11-115C10.1	-0.875194	2.70319	-2.56561	0.0106433	0.0285739	-3.83634	down
RP11-238F2.1	-0.701645	1.67136	-2.50981	0.0124522	0.0326676	-3.97516	down
RP11-706C16.7	0.630924	3.31917	2.4103	0.0163655	0.0412638	-4.21541	up

## Sheet: Table S4 HRDELs list
55 HRDELs list
MAPKAPK5-AS1
BACE1-AS
ASB16-AS1
HCG25
APTR
SCAMP1-AS1
PXN-AS1
RALY-AS1
SNHG12
MYLK-AS1
SNHG6
LINC01004
ZNF529-AS1
PTOV1-AS1
TMEM147-AS1
ZEB1-AS1
GAS5-AS1
LINC00294
RNASEH1-AS1
AC084125.4
CCNT2-AS1
LINC00869
LINC00467
CKMT2-AS1
TMEM44-AS1
LINC01270
CAHM
RHPN1-AS1
MKLN1-AS
MIR600HG
AC133644.2
DGCR11
HLA-F-AS1
DGUOK-AS1
SNHG4
DUXAP8
NEAT1
UMAD1
HPN-AS1
LINC00665
LINC00511
ZFPM2-AS1
SNHG19
MIR4458HG
FGF14-AS2
SNHG15
AC079466.1
WFDC21P
MIR210HG
LINC01549
POU6F2-AS1
LINC00659
EGFR-AS1
H19
HS1BP3-IT1

## Sheet: Table S5
Table S5 55 hypoxia-related differentially expressed lncRNAs
MAPKAPK5-AS1
BACE1-AS
ASB16-AS1
HCG25
APTR
SCAMP1-AS1
PXN-AS1
RALY-AS1
SNHG12
MYLK-AS1
SNHG6
LINC01004
ZNF529-AS1
PTOV1-AS1
TMEM147-AS1
ZEB1-AS1
GAS5-AS1
LINC00294
RNASEH1-AS1
AC084125.4
CCNT2-AS1
LINC00869
LINC00467
CKMT2-AS1
TMEM44-AS1
LINC01270
CAHM
RHPN1-AS1
MKLN1-AS
MIR600HG
AC133644.2
DGCR11
HLA-F-AS1
DGUOK-AS1
SNHG4
DUXAP8
NEAT1
UMAD1
HPN-AS1
LINC00665
LINC00511
ZFPM2-AS1
SNHG19
MIR4458HG
FGF14-AS2
SNHG15
AC079466.1
WFDC21P
MIR210HG
LINC01549
POU6F2-AS1
LINC00659
EGFR-AS1
H19
HS1BP3-IT1

## Sheet: Table S6
Table S6 Detailed cluster information for 337 patients in TCGA-LIHC
Patient ID	cluster	OS time (Months)	OS Status	Disease Free (Months)	Disease Free Status
TCGA-DD-A4NQ	cluster1	12.25	1	4.14	1:Recurred/Progressed
TCGA-G3-A5SM	cluster2	17.08	0	8.28	1:Recurred/Progressed
TCGA-MI-A75E	cluster2	16.66	0	16.66	0:DiseaseFree
TCGA-DD-A11D	cluster2	51.25	1	16.36	1:Recurred/Progressed
TCGA-CC-5262	cluster2	3.38	1	NA	NA
TCGA-2Y-A9GY	cluster3	24.87	1	20.93	1:Recurred/Progressed
TCGA-ES-A2HT	cluster2	14.39	1	NA	NA
TCGA-DD-AAW0	cluster2	66.2	0	66.2	0:DiseaseFree
TCGA-G3-A3CI	cluster2	5.91	0	5.91	0:DiseaseFree
TCGA-DD-AAVV	cluster1	80.65	0	80.65	0:DiseaseFree
TCGA-DD-A39Y	cluster1	5.62	1	NA	NA
TCGA-DD-A1EB	cluster2	66.26	0	23.95	1:Recurred/Progressed
TCGA-DD-A1ED	cluster2	75.59	0	75.59	0:DiseaseFree
TCGA-EP-A12J	cluster2	18.73	0	18.73	0:DiseaseFree
TCGA-DD-A1EJ	cluster3	33.02	1	8.64	1:Recurred/Progressed
TCGA-G3-AAV2	cluster2	12.22	0	12.22	0:DiseaseFree
TCGA-DD-AADY	cluster2	18.23	0	18.23	0:DiseaseFree
TCGA-CC-5263	cluster3	4.24	1	NA	NA
TCGA-DD-AADP	cluster2	15.05	0	15.05	0:DiseaseFree
TCGA-BC-A69I	cluster2	12.71	0	12.71	0:DiseaseFree
TCGA-DD-AAVW	cluster2	76.12	0	76.12	0:DiseaseFree
TCGA-DD-A4NO	cluster2	73.75	0	73.62	1:Recurred/Progressed
TCGA-BC-A10W	cluster1	2.99	1	NA	NA
TCGA-LG-A9QC	cluster2	13.96	0	13.96	0:DiseaseFree
TCGA-DD-A11C	cluster2	21.75	0	21.75	0:DiseaseFree
TCGA-DD-AACV	cluster2	50.3	0	11.3	1:Recurred/Progressed
TCGA-CC-5264	cluster3	3.35	1	NA	NA
TCGA-DD-AACL	cluster3	3.52	1	NA	NA
TCGA-DD-A116	cluster2	53.29	1	27.2	1:Recurred/Progressed
TCGA-CC-A7IG	cluster3	9.82	1	6.41	1:Recurred/Progressed
TCGA-DD-AAE9	cluster2	23.72	0	23.72	0:DiseaseFree
TCGA-DD-AAVP	cluster2	90.41	0	29.66	1:Recurred/Progressed
TCGA-G3-AAV5	cluster2	11.63	0	8.74	1:Recurred/Progressed
TCGA-G3-A3CG	cluster2	22.11	0	10.81	1:Recurred/Progressed
TCGA-CC-5260	cluster1	2.86	1	NA	NA
TCGA-CC-A7IJ	cluster1	12.55	0	12.55	0:DiseaseFree
TCGA-DD-AADU	cluster2	18.2	0	18.2	0:DiseaseFree
TCGA-DD-AAE1	cluster3	18.13	0	18.13	0:DiseaseFree
TCGA-2Y-A9HB	cluster2	8.54	0	8.54	0:DiseaseFree
TCGA-BD-A2L6	cluster2	44.78	0	13.63	1:Recurred/Progressed
TCGA-DD-A3A9	cluster3	30.58	1	9.49	1:Recurred/Progressed
TCGA-KR-A7K2	cluster2	27.23	0	27.23	0:DiseaseFree
TCGA-ZS-A9CG	cluster2	11.2	0	11.2	0:DiseaseFree
TCGA-K7-A6G5	cluster2	16.82	0	16.82	0:DiseaseFree
TCGA-DD-AADS	cluster2	15.57	0	15.57	0:DiseaseFree
TCGA-5C-A9VG	cluster3	10.78	0	10.78	0:DiseaseFree
TCGA-DD-A1EE	cluster2	11.47	1	1.45	1:Recurred/Progressed
TCGA-BC-A110	cluster3	69.51	1	67.58	1:Recurred/Progressed
TCGA-GJ-A3OU	cluster3	28.88	0	28.88	1:Recurred/Progressed
TCGA-G3-A25U	cluster2	53.75	0	53.75	0:DiseaseFree
TCGA-DD-AADB	cluster3	40.8	0	40.8	0:DiseaseFree
TCGA-DD-AAVZ	cluster3	62.42	0	62.42	0:DiseaseFree
TCGA-BC-A216	cluster3	44.38	0	44.38	0:DiseaseFree
TCGA-DD-A1EF	cluster1	12.94	1	NA	NA
TCGA-DD-AADL	cluster1	20.89	0	20.89	0:DiseaseFree
TCGA-KR-A7K8	cluster2	29.76	0	29.76	0:DiseaseFree
TCGA-DD-AADK	cluster2	34.46	0	34.46	0:DiseaseFree
TCGA-DD-A39W	cluster2	27.17	1	NA	NA
TCGA-GJ-A9DB	cluster1	2.2	1	NA	NA
TCGA-DD-A1EA	cluster2	79.34	0	24.77	1:Recurred/Progressed
TCGA-UB-A7MD	cluster1	1.71	1	NA	NA
TCGA-ES-A2HS	cluster3	22.6	1	NA	NA
TCGA-G3-A3CJ	cluster2	19.51	0	9.72	1:Recurred/Progressed
TCGA-2Y-A9GZ	cluster2	27.86	1	23.62	1:Recurred/Progressed
TCGA-4R-AA8I	cluster1	8.61	1	8.11	1:Recurred/Progressed
TCGA-DD-A4NG	cluster2	26.35	1	14.13	1:Recurred/Progressed
TCGA-2Y-A9H0	cluster2	120.73	0	120.73	0:DiseaseFree
TCGA-G3-A25V	cluster2	28.25	0	16.06	1:Recurred/Progressed
TCGA-DD-AADQ	cluster2	14.32	0	14.32	0:DiseaseFree
TCGA-CC-A8HS	cluster3	9.86	1	6.6	1:Recurred/Progressed
TCGA-DD-A1EL	cluster1	13.63	1	NA	NA
TCGA-WQ-AB4B	cluster2	12.98	0	8.97	1:Recurred/Progressed
TCGA-DD-A39X	cluster2	55.65	1	33.9	1:Recurred/Progressed
TCGA-DD-AACU	cluster1	51.48	0	51.48	0:DiseaseFree
TCGA-WX-AA47	cluster2	18.27	1	15.93	1:Recurred/Progressed
TCGA-DD-A3A4	cluster2	20.11	1	2.86	1:Recurred/Progressed
TCGA-DD-A4NE	cluster3	21.68	1	6.24	1:Recurred/Progressed
TCGA-DD-AADV	cluster1	18.86	0	18.86	0:DiseaseFree
TCGA-DD-AACA	cluster2	75.59	0	71.06	1:Recurred/Progressed
TCGA-DD-AACX	cluster2	5.58	0	1.38	1:Recurred/Progressed
TCGA-DD-AACC	cluster3	55.35	1	17.64	1:Recurred/Progressed
TCGA-G3-A5SK	cluster2	24.44	0	20.24	1:Recurred/Progressed
TCGA-EP-A2KA	cluster1	20.6	1	14.22	1:Recurred/Progressed
TCGA-DD-A1EC	cluster2	19.78	0	9.82	1:Recurred/Progressed
TCGA-DD-AAD3	cluster2	42.54	0	42.54	0:DiseaseFree
TCGA-DD-AACS	cluster2	59.26	0	59.26	0:DiseaseFree
TCGA-BD-A3ER	cluster2	36.63	0	7.42	1:Recurred/Progressed
TCGA-GJ-A6C0	cluster3	1.02	1	NA	NA
TCGA-2Y-A9GS	cluster1	23.78	1	3.35	1:Recurred/Progressed
TCGA-BC-A8YO	cluster3	18.46	0	7.23	1:Recurred/Progressed
TCGA-CC-A9FW	cluster3	8.15	0	5.03	1:Recurred/Progressed
TCGA-DD-AAVQ	cluster2	89.62	0	50.03	1:Recurred/Progressed
TCGA-BD-A3EP	cluster1	13.44	0	13.44	0:DiseaseFree
TCGA-DD-A39V	cluster1	21.12	1	14.95	1:Recurred/Progressed
TCGA-DD-A3A1	cluster1	7.65	1	NA	NA
TCGA-DD-AAC9	cluster2	11.4	0	11.4	0:DiseaseFree
TCGA-CC-5259	cluster3	8.21	0	5.91	1:Recurred/Progressed
TCGA-DD-A4NK	cluster2	39.75	1	2.92	1:Recurred/Progressed
TCGA-DD-A3A5	cluster2	102.66	1	2.76	1:Recurred/Progressed
TCGA-NI-A4U2	cluster2	58.84	1	42.21	1:Recurred/Progressed
TCGA-DD-A4NF	cluster2	30.95	0	21.55	1:Recurred/Progressed
TCGA-DD-A11A	cluster2	2.6	0	2.6	0:DiseaseFree
TCGA-DD-AAD0	cluster3	4.5	0	1.54	1:Recurred/Progressed
TCGA-DD-A3A6	cluster2	107.03	1	NA	NA
TCGA-DD-A114	cluster1	37.75	1	NA	NA
TCGA-XR-A8TC	cluster2	43.99	0	43.99	0:DiseaseFree
TCGA-MI-A75C	cluster2	9.56	0	9.56	0:DiseaseFree
TCGA-DD-AACP	cluster1	13.63	0	13.63	0:DiseaseFree
TCGA-DD-AACT	cluster2	51.31	0	51.31	0:DiseaseFree
TCGA-DD-A73E	cluster1	1.45	0	1.45	0:DiseaseFree
TCGA-BC-4072	cluster1	48.95	1	15.6	1:Recurred/Progressed
TCGA-BC-4073	cluster3	27.89	0	27.89	0:DiseaseFree
TCGA-XR-A8TG	cluster2	29.5	0	11.5	1:Recurred/Progressed
TCGA-BC-A69H	cluster3	14.59	0	14.59	0:DiseaseFree
TCGA-DD-AADJ	cluster3	35.02	0	35.02	0:DiseaseFree
TCGA-2Y-A9H9	cluster2	22.9	0	23.03	1:Recurred/Progressed
TCGA-ED-A5KG	cluster3	28.06	0	3.61	1:Recurred/Progressed
TCGA-DD-AACO	cluster2	61.63	0	15.74	1:Recurred/Progressed
TCGA-G3-A25Z	cluster2	21.52	0	21.52	0:DiseaseFree
TCGA-DD-A4NV	cluster2	78.78	0	78.78	0:DiseaseFree
TCGA-FV-A2QR	cluster2	19.09	1	18.43	1:Recurred/Progressed
TCGA-G3-AAV7	cluster1	11.86	0	11.86	0:DiseaseFree
TCGA-2Y-A9H4	cluster1	47.7	0	47.7	0:DiseaseFree
TCGA-3K-AAZ8	cluster2	13.01	0	9.99	1:Recurred/Progressed
TCGA-CC-5261	cluster1	3.19	1	NA	NA
TCGA-ZP-A9D2	cluster1	25.13	1	10.35	1:Recurred/Progressed
TCGA-2Y-A9H5	cluster2	18.23	1	8.48	1:Recurred/Progressed
TCGA-G3-A25T	cluster1	51.02	0	14.85	1:Recurred/Progressed
TCGA-DD-AAEA	cluster2	18.89	0	18.89	0:DiseaseFree
TCGA-RG-A7D4	cluster1	36.07	0	36.07	0:DiseaseFree
TCGA-DD-AACD	cluster2	12.52	1	4.96	1:Recurred/Progressed
TCGA-DD-AAD8	cluster2	40.05	0	40.05	0:DiseaseFree
TCGA-5R-AAAM	cluster2	1.51	1	NA	NA
TCGA-EP-A3JL	cluster2	9.95	0	9.95	0:DiseaseFree
TCGA-DD-A73G	cluster3	114.26	0	114.26	0:DiseaseFree
TCGA-ED-A459	cluster2	29.89	0	29.89	0:DiseaseFree
TCGA-DD-A73C	cluster2	23.03	0	18.59	1:Recurred/Progressed
TCGA-MR-A520	cluster2	7.52	0	7.52	0:DiseaseFree
TCGA-G3-A7M5	cluster2	14.68	0	14.68	0:DiseaseFree
TCGA-MI-A75G	cluster2	22.93	0	22.93	0:DiseaseFree
TCGA-CC-A7IK	cluster1	8.61	1	4.93	1:Recurred/Progressed
TCGA-G3-A5SJ	cluster1	22.93	0	10.12	1:Recurred/Progressed
TCGA-DD-AAE4	cluster2	19.97	0	3.65	1:Recurred/Progressed
TCGA-CC-A3M9	cluster1	9.86	1	7.19	1:Recurred/Progressed
TCGA-DD-A4NI	cluster2	26.81	0	26.81	0:DiseaseFree
TCGA-G3-AAV3	cluster2	13.53	0	13.53	0:DiseaseFree
TCGA-UB-A7MA	cluster1	27.86	0	15.7	1:Recurred/Progressed
TCGA-UB-A7MF	cluster3	7.03	1	4.37	1:Recurred/Progressed
TCGA-BC-A112	cluster1	5.03	1	NA	NA
TCGA-BC-A10U	cluster1	27.5	1	19.25	1:Recurred/Progressed
TCGA-BC-A5W4	cluster2	17.97	1	12.61	1:Recurred/Progressed
TCGA-FV-A3I1	cluster3	8.11	1	NA	NA
TCGA-CC-A123	cluster3	7.19	0	4.76	1:Recurred/Progressed
TCGA-ED-A66X	cluster3	13.34	0	4.07	1:Recurred/Progressed
TCGA-DD-A1EK	cluster3	18.33	1	5.49	1:Recurred/Progressed
TCGA-MR-A8JO	cluster2	10.84	0	10.84	0:DiseaseFree
TCGA-QA-A7B7	cluster1	3.09	0	2.89	1:Recurred/Progressed
TCGA-CC-A8HT	cluster1	4.6	1	2.73	1:Recurred/Progressed
TCGA-FV-A4ZP	cluster1	81.67	1	NA	NA
TCGA-DD-A4NJ	cluster1	30.49	0	18.17	1:Recurred/Progressed
TCGA-CC-5258	cluster3	4.24	1	NA	NA
TCGA-EP-A2KB	cluster3	19.58	1	5.29	1:Recurred/Progressed
TCGA-G3-A25X	cluster1	58.44	0	58.44	0:DiseaseFree
TCGA-ED-A7PY	cluster3	12.81	0	12.81	0:DiseaseFree
TCGA-BC-A10X	cluster3	25.3	1	NA	NA
TCGA-CC-A7IH	cluster2	11.99	0	11.99	0:DiseaseFree
TCGA-CC-A7IL	cluster2	9.13	1	5.88	1:Recurred/Progressed
TCGA-BC-A10Z	cluster1	1.12	1	NA	NA
TCGA-UB-AA0U	cluster2	10.74	0	3.48	1:Recurred/Progressed
TCGA-DD-AAEE	cluster1	26.61	0	7.36	1:Recurred/Progressed
TCGA-ZP-A9D0	cluster2	35.84	0	35.84	0:DiseaseFree
TCGA-DD-A1EG	cluster1	45.07	1	33.05	1:Recurred/Progressed
TCGA-ED-A7XP	cluster2	13.14	0	6.14	1:Recurred/Progressed
TCGA-2Y-A9HA	cluster1	1.18	1	NA	NA
TCGA-DD-AAE2	cluster2	20.96	0	20.96	0:DiseaseFree
TCGA-DD-AADF	cluster2	3.78	1	NA	NA
TCGA-DD-AACW	cluster3	46.78	0	46.78	0:DiseaseFree
TCGA-MI-A75I	cluster1	20.7	0	8.71	1:Recurred/Progressed
TCGA-FV-A3I0	cluster1	27.86	0	5.22	1:Recurred/Progressed
TCGA-2Y-A9H1	cluster2	40.37	1	25.3	1:Recurred/Progressed
TCGA-CC-A8HU	cluster3	11.3	1	9.89	1:Recurred/Progressed
TCGA-DD-AAD2	cluster2	21.62	0	21.62	0:DiseaseFree
TCGA-BC-A10R	cluster2	10.12	1	6.54	1:Recurred/Progressed
TCGA-G3-A5SL	cluster2	20.4	0	20.4	0:DiseaseFree
TCGA-CC-A1HT	cluster1	3.32	1	NA	NA
TCGA-2Y-A9GV	cluster2	83.18	1	71.91	1:Recurred/Progressed
TCGA-ED-A7XO	cluster2	14.03	0	8.61	1:Recurred/Progressed
TCGA-CC-A5UC	cluster3	11.4	1	10.25	1:Recurred/Progressed
TCGA-DD-AADI	cluster2	35.64	0	35.64	0:DiseaseFree
TCGA-DD-A4NA	cluster1	33.11	0	33.11	0:DiseaseFree
TCGA-BC-A10T	cluster2	27.5	1	19.65	1:Recurred/Progressed
TCGA-RC-A7SH	cluster3	15.37	0	2.99	1:Recurred/Progressed
TCGA-WJ-A86L	cluster2	11.33	0	11.33	0:DiseaseFree
TCGA-DD-AA3A	cluster1	13.47	1	NA	NA
TCGA-CC-A7IE	cluster2	7.13	1	5.55	1:Recurred/Progressed
TCGA-DD-AAVS	cluster3	59.89	0	59.89	0:DiseaseFree
TCGA-DD-AAE7	cluster3	21.16	0	21.16	0:DiseaseFree
TCGA-BC-A3KG	cluster1	22.34	0	6.87	1:Recurred/Progressed
TCGA-DD-A3A2	cluster2	70.01	1	NA	NA
TCGA-DD-AAVR	cluster2	82.56	0	82.56	0:DiseaseFree
TCGA-CC-A7II	cluster3	13.11	0	9.13	1:Recurred/Progressed
TCGA-DD-AACN	cluster3	42.77	0	11.73	1:Recurred/Progressed
TCGA-2Y-A9GX	cluster2	80.22	0	70.07	1:Recurred/Progressed
TCGA-CC-A3MA	cluster1	9.95	1	8.57	1:Recurred/Progressed
TCGA-DD-AACQ	cluster2	14.19	1	3.45	1:Recurred/Progressed
TCGA-RC-A7SF	cluster3	19.02	0	16.49	1:Recurred/Progressed
TCGA-DD-AADW	cluster3	19.28	0	12.68	1:Recurred/Progressed
TCGA-G3-A3CH	cluster2	25.62	0	18.33	1:Recurred/Progressed
TCGA-DD-A1EI	cluster3	6.01	0	6.01	0:DiseaseFree
TCGA-ZP-A9CZ	cluster1	23.19	0	23.19	0:DiseaseFree
TCGA-KR-A7K0	cluster2	2.14	1	NA	NA
TCGA-BC-A10Y	cluster1	23.36	1	13.14	1:Recurred/Progressed
TCGA-ED-A8O5	cluster3	13.34	0	13.34	0:DiseaseFree
TCGA-CC-A9FS	cluster2	6.93	0	3.58	1:Recurred/Progressed
TCGA-UB-A7MB	cluster1	19.74	0	1.58	1:Recurred/Progressed
TCGA-ED-A627	cluster2	13.9	0	13.9	0:DiseaseFree
TCGA-XR-A8TE	cluster2	30.39	0	6.9	1:Recurred/Progressed
TCGA-DD-AACF	cluster2	11.99	1	3.91	1:Recurred/Progressed
TCGA-K7-A5RF	cluster2	20.73	0	6.73	1:Recurred/Progressed
TCGA-G3-A7M7	cluster2	11.86	0	11.86	0:DiseaseFree
TCGA-G3-AAUZ	cluster2	15.77	0	15.77	0:DiseaseFree
TCGA-RC-A7SK	cluster2	15.51	0	10.25	1:Recurred/Progressed
TCGA-DD-AACI	cluster1	53.15	0	47.04	1:Recurred/Progressed
TCGA-DD-A4NH	cluster3	30.12	0	5.29	1:Recurred/Progressed
TCGA-WX-AA46	cluster2	24.84	0	24.84	0:DiseaseFree
TCGA-G3-A7M6	cluster1	20.76	0	19.19	1:Recurred/Progressed
TCGA-FV-A2QQ	cluster2	23.95	0	23.95	0:DiseaseFree
TCGA-ZP-A9D4	cluster2	12.98	0	12.98	0:DiseaseFree
TCGA-CC-A5UD	cluster1	9.99	1	5.98	1:Recurred/Progressed
TCGA-DD-A119	cluster2	7.33	1	NA	NA
TCGA-DD-AACB	cluster1	76.35	0	76.35	0:DiseaseFree
TCGA-DD-A1EH	cluster3	49.11	0	3.94	1:Recurred/Progressed
TCGA-DD-AAEH	cluster2	25.76	0	21.16	1:Recurred/Progressed
TCGA-DD-AAW1	cluster2	65.34	0	65.34	0:DiseaseFree
TCGA-DD-A118	cluster3	112.91	0	21.62	1:Recurred/Progressed
TCGA-DD-AADA	cluster3	40.51	0	40.51	0:DiseaseFree
TCGA-ED-A66Y	cluster3	9.72	1	NA	NA
TCGA-DD-AAE3	cluster2	18.59	0	18.59	0:DiseaseFree
TCGA-G3-AAV6	cluster1	2.14	1	1.45	1:Recurred/Progressed
TCGA-5R-AA1C	cluster1	17.08	0	17.08	0:DiseaseFree
TCGA-ED-A8O6	cluster1	1.84	1	NA	NA
TCGA-DD-AADD	cluster1	40.44	0	40.44	0:DiseaseFree
TCGA-BC-A10S	cluster2	46.75	1	37.12	1:Recurred/Progressed
TCGA-DD-AAEB	cluster2	15.7	0	15.7	0:DiseaseFree
TCGA-WX-AA44	cluster1	20.2	0	8.08	1:Recurred/Progressed
TCGA-PD-A5DF	cluster2	20.99	1	NA	NA
TCGA-YA-A8S7	cluster1	13.53	1	13.07	1:Recurred/Progressed
TCGA-5R-AA1D	cluster2	14.75	0	14.75	0:DiseaseFree
TCGA-DD-AACH	cluster1	6.41	1	2.73	1:Recurred/Progressed
TCGA-CC-A8HV	cluster1	9.17	1	7.92	1:Recurred/Progressed
TCGA-G3-AAV0	cluster2	15.64	0	15.64	0:DiseaseFree
TCGA-DD-AAED	cluster3	25.07	0	6.5	1:Recurred/Progressed
TCGA-2Y-A9H6	cluster2	11.73	0	11.73	0:DiseaseFree
TCGA-2Y-A9GW	cluster2	41.75	1	40.37	1:Recurred/Progressed
TCGA-DD-A73D	cluster2	22.77	0	19.45	1:Recurred/Progressed
TCGA-DD-A115	cluster2	83.51	1	15.41	1:Recurred/Progressed
TCGA-XR-A8TF	cluster2	22.77	1	7.59	1:Recurred/Progressed
TCGA-CC-A3MC	cluster2	11.93	0	9.76	1:Recurred/Progressed
TCGA-DD-A73A	cluster2	23.92	0	23.92	0:DiseaseFree
TCGA-DD-AADG	cluster2	37.61	0	8.87	1:Recurred/Progressed
TCGA-DD-A4NL	cluster2	56.21	0	56.21	0:DiseaseFree
TCGA-2Y-A9GU	cluster3	63.7	0	63.7	0:DiseaseFree
TCGA-ZP-A9CV	cluster2	35.74	1	NA	NA
TCGA-DD-A113	cluster2	79.66	0	55.06	1:Recurred/Progressed
TCGA-2Y-A9GT	cluster2	53.35	1	35.58	1:Recurred/Progressed
TCGA-UB-A7ME	cluster3	15.97	0	15.97	0:DiseaseFree
TCGA-G3-A7M9	cluster1	1.84	1	NA	NA
TCGA-DD-AACJ	cluster2	69.05	0	3.29	1:Recurred/Progressed
TCGA-DD-AAEK	cluster2	35.05	0	35.05	0:DiseaseFree
TCGA-DD-A4ND	cluster3	90.21	0	0.66	1:Recurred/Progressed
TCGA-2Y-A9H7	cluster3	38.37	0	36.7	1:Recurred/Progressed
TCGA-RC-A7S9	cluster3	21.02	0	21.02	0:DiseaseFree
TCGA-ZS-A9CE	cluster2	40.77	0	29.3	1:Recurred/Progressed
TCGA-DD-A73B	cluster3	9.3	1	7.88	1:Recurred/Progressed
TCGA-RC-A7SB	cluster2	19.32	0	19.32	0:DiseaseFree
TCGA-DD-AADN	cluster3	29.5	0	29.5	0:DiseaseFree
TCGA-CC-A5UE	cluster1	8.94	1	5.75	1:Recurred/Progressed
TCGA-DD-AACZ	cluster1	5.62	1	2.89	1:Recurred/Progressed
TCGA-DD-A3A3	cluster2	17.58	1	NA	NA
TCGA-2Y-A9H8	cluster3	20.8	1	13.07	1:Recurred/Progressed
TCGA-G3-A5SI	cluster2	25.23	1	11.43	1:Recurred/Progressed
TCGA-DD-AAE6	cluster2	4.63	0	3.45	1:Recurred/Progressed
TCGA-DD-AACG	cluster1	15.41	1	4.11	1:Recurred/Progressed
TCGA-DD-AADC	cluster1	13.96	1	3.32	1:Recurred/Progressed
TCGA-ZS-A9CF	cluster1	79.24	0	20.89	1:Recurred/Progressed
TCGA-NI-A8LF	cluster2	26.25	0	26.25	0:DiseaseFree
TCGA-DD-A39Z	cluster2	19.74	1	NA	NA
TCGA-EP-A3RK	cluster1	11.93	0	10.51	1:Recurred/Progressed
TCGA-CC-A3MB	cluster3	10.35	1	8.54	1:Recurred/Progressed
TCGA-CC-A7IF	cluster2	21.32	1	8.34	1:Recurred/Progressed
TCGA-ZS-A9CD	cluster2	45.53	1	12.19	1:Recurred/Progressed
TCGA-G3-A25S	cluster1	13.67	1	1.22	1:Recurred/Progressed
TCGA-BC-A217	cluster1	45.89	1	NA	NA
TCGA-DD-AAW2	cluster2	60.94	0	12.84	1:Recurred/Progressed
TCGA-DD-AAD6	cluster2	22.08	0	1.64	1:Recurred/Progressed
TCGA-ED-A4XI	cluster3	26.91	0	26.91	0:DiseaseFree
TCGA-HP-A5MZ	cluster2	2.99	1	NA	NA
TCGA-DD-AAVU	cluster2	72.34	0	53.55	1:Recurred/Progressed
TCGA-DD-A73F	cluster2	35.64	0	35.64	0:DiseaseFree
TCGA-DD-A4NN	cluster3	29.53	1	5.45	1:Recurred/Progressed
TCGA-DD-AAEI	cluster2	50.3	0	16.13	1:Recurred/Progressed
TCGA-UB-AA0V	cluster3	10.32	0	10.32	0:DiseaseFree
TCGA-DD-AADO	cluster1	14.88	0	14.88	0:DiseaseFree
TCGA-DD-AAVY	cluster2	64.72	0	64.72	0:DiseaseFree
TCGA-FV-A3R3	cluster3	12.02	1	NA	NA
TCGA-DD-A4NS	cluster3	80.68	1	35.84	1:Recurred/Progressed
TCGA-UB-A7MC	cluster1	16.43	0	11.79	1:Recurred/Progressed
TCGA-DD-AAEG	cluster2	23.62	0	23.62	0:DiseaseFree
TCGA-DD-AAD5	cluster1	44.19	0	4.27	1:Recurred/Progressed
TCGA-K7-A5RG	cluster2	17.05	0	17.05	0:DiseaseFree
TCGA-XR-A8TD	cluster2	33.84	0	33.84	0:DiseaseFree
TCGA-DD-AACY	cluster2	47.63	0	25.49	1:Recurred/Progressed
TCGA-KR-A7K7	cluster1	31.24	0	7.85	1:Recurred/Progressed
TCGA-G3-A25Y	cluster3	14.85	1	11.66	1:Recurred/Progressed
TCGA-K7-AAU7	cluster1	11.79	0	1.91	1:Recurred/Progressed
TCGA-LG-A9QD	cluster2	12.02	0	12.02	0:DiseaseFree
TCGA-G3-AAV1	cluster2	11.79	1	7.85	1:Recurred/Progressed
TCGA-O8-A75V	cluster2	17.67	0	17.67	0:DiseaseFree
TCGA-ZP-A9CY	cluster2	25.69	0	25.69	0:DiseaseFree
TCGA-G3-A7M8	cluster2	14.13	0	14.13	0:DiseaseFree
TCGA-DD-AAE0	cluster3	18.23	0	18.23	0:DiseaseFree
TCGA-DD-A3A7	cluster1	13.76	1	4.73	1:Recurred/Progressed
TCGA-DD-AACE	cluster2	71.75	0	42.02	1:Recurred/Progressed
TCGA-2Y-A9H3	cluster3	49.8	0	0.72	1:Recurred/Progressed
TCGA-DD-A4NB	cluster2	32.49	0	29.96	1:Recurred/Progressed
TCGA-EP-A26S	cluster2	19.97	0	19.97	0:DiseaseFree
TCGA-DD-AAVX	cluster2	56.44	0	12.91	1:Recurred/Progressed
TCGA-LG-A6GG	cluster2	12.71	0	12.71	0:DiseaseFree
TCGA-2Y-A9H2	cluster1	56.87	0	56.87	0:DiseaseFree
TCGA-DD-AAW3	cluster2	53.65	0	53.65	0:DiseaseFree
TCGA-ED-A82E	cluster1	13.4	0	13.4	0:DiseaseFree
TCGA-DD-A4NP	cluster2	108.67	0	90.08	1:Recurred/Progressed
TCGA-G3-A6UC	cluster2	22.04	0	20.99	1:Recurred/Progressed
TCGA-DD-AAD1	cluster3	18.53	0	4.17	1:Recurred/Progressed
TCGA-G3-A3CK	cluster2	19.22	0	19.22	0:DiseaseFree
TCGA-5C-A9VH	cluster2	10.58	0	10.58	0:DiseaseFree
TCGA-DD-AADR	cluster2	66.62	0	66.62	1:Recurred/Progressed

## Sheet: Table S7
Table S7 LASSO Cox regression result
lncRNA symbol	Coef
BACE1-AS	0.0445381
RNASEH1-AS1	0.0291451
LINC00869	0.101738
CAHM	0.15545
RHPN1-AS1	0.0978666
MKLN1-AS	0.280737
DGCR11	0.0265536
DUXAP8	0.283548
ZFPM2-AS1	0.0678505
MIR210HG	0.097862

## Sheet: Table S8
Table S8 the 5 hypoxia-related lncRNAs in multivariate Cox model
symbol	coef	HR	HR.95L	HR.95H	pvalue
LINC00869	0.261201	1.29849	0.911036	1.85072	0.148557
CAHM	0.371413	1.44978	1.0176	2.06551	0.0397256
RHPN1-AS1	0.283936	1.32835	0.936486	1.88418	0.111378
MKLN1-AS	0.481832	1.61904	1.08762	2.41011	0.0176087
DUXAP8	0.498997	1.64707	1.18696	2.28552	0.00283196

## Sheet: Table S9
Table S9 risk scores of the 236 patients in the training dataset
Patient id	Overall survival (months)	Status	LINC00869	CAHM	RHPN1-AS1	MKLN1-AS	DUXAP8	riskscore	risk
TCGA-FV-A3I0	27.86	alive	0.212083	1.40357	1.34338	0.9239	2.62203	2.71169	high
TCGA-EP-A12J	18.73	alive	1.74087	0.984334	2.43493	1.57699	0.0637383	2.30332	high
TCGA-CC-A7IE	7.13	dead	0.895723	1.30644	1.98324	1.13441	0.655654	2.15607	high
TCGA-DD-A4NS	80.68	dead	1.63538	1.21409	1.23308	1.54021	0.592466	2.26597	high
TCGA-DD-AACO	61.63	alive	1.29857	2.12733	1.2359	0	0.0429867	1.50167	low
TCGA-DD-A73F	35.64	alive	1.32237	0.768772	0.566124	0.478276	1.38388	1.71268	low
TCGA-CC-A5UD	9.99	dead	1.73419	1.76151	1.88492	1.56028	0.28198	2.53492	high
TCGA-DD-AAEB	15.7	alive	1.92458	2.00286	0.90397	0.397975	0.313853	1.85163	low
TCGA-5C-A9VH	10.58	alive	1.63415	0.719204	1.07519	0.713561	0.314602	1.50005	low
TCGA-CC-A123	7.19	alive	1.54305	1.41532	0.152198	0.210638	0.230427	1.1884	low
TCGA-BC-A8YO	18.46	alive	2.33083	0.773511	1.32562	2.12527	1.38697	2.98862	high
TCGA-CC-A9FW	8.15	alive	1.89984	0.456843	1.25837	1.66805	0.954084	2.30302	high
TCGA-DD-A115	83.51	dead	1.46976	0.197421	1.47569	0.521618	0.889911	1.57163	low
TCGA-DD-AAE7	21.16	alive	2.08699	0.463983	0.43768	0.426828	0.262091	1.17817	low
TCGA-EP-A26S	19.97	alive	1.75431	1.4535	1.05866	1.13001	1.55905	2.62111	high
TCGA-DD-A73C	23.03	alive	1.51729	0.59139	0.340612	0.738879	0.0859778	1.1116	low
TCGA-DD-AACV	50.3	alive	1.94096	1.50048	0.797477	0.440151	1.04368	2.02358	high
TCGA-ES-A2HT	14.39	dead	1.9839	0.325399	0.73965	0.638449	0.158125	1.2356	low
TCGA-DD-A3A7	13.76	dead	1.9456	1.13818	1.21423	0.78474	1.83997	2.57194	high
TCGA-2Y-A9GW	41.75	dead	2.13488	0.307439	1.09577	0.97099	0.611364	1.75587	low
TCGA-KR-A7K0	2.14	dead	1.81766	0.810736	0.250587	1.85706	0.378454	1.93068	low
TCGA-DD-AADV	18.86	alive	1.80513	1.14962	1.32809	0.900072	1.19373	2.30493	high
TCGA-DD-AACC	55.35	dead	1.48005	1.28263	0.047493	0.732923	0.0166052	1.23789	low
TCGA-ZS-A9CG	11.2	alive	2.73713	1.35928	1.26691	1.19639	0.0278046	2.16985	high
TCGA-DD-AAE4	19.97	alive	1.68546	1.59617	0.344906	0.0996935	0.329863	1.34365	low
TCGA-DD-AAVP	90.41	alive	2.42356	1.11046	0.877246	0.929176	0	1.74227	low
TCGA-DD-AACT	51.31	alive	1.34103	0.661668	0.397418	0.685385	0.129651	1.10381	low
TCGA-ZP-A9CV	35.74	dead	1.51585	0.276061	1.76435	1.45412	0.0324076	1.71625	low
TCGA-BC-A10W	2.99	dead	1.59484	0.906164	3.28363	2.12608	1.51819	3.46746	high
TCGA-DD-A73G	114.26	alive	1.07258	1.44733	0.28692	0.292224	0.0121489	1.04605	low
TCGA-DD-A4NH	30.12	alive	1.65808	1.82738	1.22625	2.48143	0.232717	2.77174	high
TCGA-CC-A7IH	11.99	alive	2.00996	1.13833	1.27211	0.84228	0.49067	1.95967	high
TCGA-XR-A8TE	30.39	alive	0.0751686	2.10379	0.43891	2.08564	0.113695	1.9873	high
TCGA-CC-A7IF	21.32	dead	1.47679	0.990268	1.22437	0.257431	0.0228172	1.2366	low
TCGA-DD-AADQ	14.32	alive	1.78174	0.417152	0.421552	0.373031	0.658008	1.2481	low
TCGA-WQ-AB4B	12.98	alive	2.09015	0.639879	0.695384	0.325728	0.139433	1.20758	low
TCGA-DD-A3A4	20.11	dead	1.58708	0.985266	1.0544	2.0687	0.0397503	2.09647	high
TCGA-G3-A3CJ	19.51	alive	2.44977	0.925222	1.07393	0.643513	0.0109881	1.604	low
TCGA-CC-A7IK	8.61	dead	0.924477	1.12112	1.14258	2.05011	1.03836	2.48825	high
TCGA-ZP-A9CZ	23.19	alive	0.884702	1.74575	1.11384	1.32644	0.0631498	1.86637	low
TCGA-LG-A6GG	12.71	alive	1.57304	0.496972	0.705967	1.29522	0.89831	1.86824	low
TCGA-DD-AAW2	60.94	alive	1.62799	0.447825	0.983827	0.345137	0.141336	1.10773	low
TCGA-CC-A5UE	8.94	dead	1.51835	0.906481	2.38151	2.32074	1.36517	3.20889	high
TCGA-DD-A3A9	30.58	dead	2.12384	2.29634	0.1608	0.584739	0.327569	1.8985	low
TCGA-DD-AAVX	56.44	alive	1.75993	0.250358	0.437342	1.20997	0.0857541	1.30265	low
TCGA-DD-AACI	53.15	alive	1.86583	0.726478	1.08492	1.00585	0.145056	1.62226	low
TCGA-G3-AAV2	12.22	alive	2.16148	0.877668	0.833814	1.07412	0.0680878	1.67883	low
TCGA-2Y-A9H9	22.9	alive	2.06044	0.966682	0.331256	0.984045	0.932834	1.93091	low
TCGA-DD-A39V	21.12	dead	2.87627	0.687578	0.326009	0.661856	2.08199	2.45704	high
TCGA-2Y-A9GU	63.7	alive	0.329131	0.784769	0.546417	0.452761	0.089102	0.795207	low
TCGA-DD-A118	112.91	alive	0.135082	1.14711	0.917629	0.356833	0.0372707	0.912416	low
TCGA-DD-AACS	59.26	alive	1.54097	0.855876	2.51831	0.303178	0	1.5815	low
TCGA-2Y-A9HB	8.54	alive	1.87513	1.18887	0.447737	2.03677	0.344516	2.21177	high
TCGA-FV-A4ZP	81.67	dead	2.4528	2.14916	0.515926	0.994302	0.284634	2.20651	high
TCGA-5R-AA1C	17.08	alive	2.56362	0	0.626922	1.61667	2.60479	2.92637	high
TCGA-DD-A1EI	6.01	alive	1.79056	0.881074	1.32617	0.979857	0.221866	1.75432	low
TCGA-G3-A3CG	22.11	alive	2.21851	0.535333	0.851635	1.38198	0.817436	2.0939	high
TCGA-DD-A11D	51.25	dead	1.08338	0.705486	0.913717	0.873863	1.10769	1.77823	low
TCGA-DD-A1ED	75.59	alive	2.02596	0.411283	0.408669	1.17116	0.084017	1.4042	low
TCGA-DD-AADO	14.88	alive	2.58302	2.74656	0.695845	0.425124	0.716504	2.45474	high
TCGA-BC-A10S	46.75	dead	2.24055	0.667574	1.07004	0.741722	0.328812	1.65847	low
TCGA-2Y-A9GS	23.78	dead	1.35136	1.49762	1.16835	1.65515	0.976945	2.52595	high
TCGA-DD-A11C	21.75	alive	2.81748	0.397908	0.918537	0.866732	1.82537	2.473	high
TCGA-DD-AADC	13.96	dead	1.68133	1.78991	1.89135	1.69546	1.07866	2.99616	high
TCGA-FV-A2QR	19.09	dead	2.24471	0.833993	1.57547	2.15176	1.9312	3.34386	high
TCGA-DD-A73E	1.45	alive	1.36279	0.637168	1.80025	1.85514	0.222349	2.10859	high
TCGA-CC-A8HT	4.6	dead	2.29542	2.01433	1.98325	1.67222	2.15962	3.79421	high
TCGA-2Y-A9GZ	27.86	dead	1.76705	1.30064	0.775774	0.769173	1.64532	2.35652	high
TCGA-DD-A3A2	70.01	dead	1.02201	0.562714	0.268173	0.305854	0.0545598	0.726689	low
TCGA-2Y-A9H0	120.73	alive	1.44707	0.649645	0.688073	0.591501	1.71743	1.95663	high
TCGA-BC-A5W4	17.97	dead	2.46663	0.824418	1.05677	0.636935	1.0137	2.06327	high
TCGA-DD-AAD3	42.54	alive	1.7559	0.459315	0.907393	0.899981	0.359177	1.49975	low
TCGA-BC-A10X	25.3	dead	0.824784	0.635126	0.162529	0.767246	0.11436	0.924226	low
TCGA-ED-A459	29.89	alive	2.02841	0.233469	0.928012	1.76388	0.349795	1.90447	low
TCGA-DD-AADB	40.8	alive	1.34669	1.27917	1.03098	1.56834	0.642859	2.19605	high
TCGA-DD-AACU	51.48	alive	1.14996	1.05959	1.3901	1.72863	0.726081	2.28384	high
TCGA-MI-A75I	20.7	alive	1.90167	0.629684	1.94127	0.897504	0.958431	2.19249	high
TCGA-DD-AADA	40.51	alive	1.02115	0.927875	0.200124	0.296022	0.163619	0.892451	low
TCGA-DD-A4NK	39.75	dead	2.18022	0.546842	0.966053	0.902379	0.0601249	1.51168	low
TCGA-CC-A9FS	6.93	alive	1.61741	0.648956	0.723632	0.117974	0	0.92581	low
TCGA-2Y-A9H5	18.23	dead	1.13883	0.840814	0.387313	1.46581	0.0453818	1.44865	low
TCGA-CC-A3MA	9.95	dead	1.50821	1.46265	1.41633	2.18184	1.43957	3.10896	high
TCGA-BC-A10Y	23.36	dead	2.20947	1.50856	1.15133	1.11582	1.43184	2.71644	high
TCGA-2Y-A9HA	1.18	dead	1.00623	0.823288	2.05922	1.60753	1.40457	2.62873	high
TCGA-DD-AADY	18.23	alive	1.30728	0.155432	0.278062	1.08831	0.0520859	1.02852	low
TCGA-DD-A4NA	33.11	alive	1.01199	1.06573	0.310727	2.3732	1.16128	2.47135	high
TCGA-5C-A9VG	10.78	alive	0.572894	1.43322	0.251752	0.924407	0.337751	1.36738	low
TCGA-DD-A1EF	12.94	dead	1.46665	1.70427	0.253193	0.746424	0.0926912	1.49387	low
TCGA-G3-A25X	58.44	alive	0.587874	1.17173	2.19133	1.39732	0.157922	1.96302	high
TCGA-DD-A1EH	49.11	alive	1.91049	0.210882	0.551567	0.773907	0.194239	1.20377	low
TCGA-RC-A7S9	21.02	alive	1.37875	1.62356	0.549973	1.13885	0.0109855	1.67352	low
TCGA-DD-AAD6	22.08	alive	0.653737	1.3031	0.358736	0.361658	0.573605	1.21709	low
TCGA-CC-A3MB	10.35	dead	1.9064	1.20997	0.524299	1.09085	0.115528	1.67948	low
TCGA-DD-AACA	75.59	alive	2.18957	0.794616	0.502551	1.79036	0.649004	2.19624	high
TCGA-LG-A9QC	13.96	alive	1.34622	1.69875	1.71784	1.29872	0.0921968	2.1421	high
TCGA-XR-A8TG	29.5	alive	1.77633	1.05708	0.672606	1.13477	1.4412	2.31349	high
TCGA-UB-A7MB	19.74	alive	2.74539	1.4518	0.83152	0.993703	0.473311	2.20739	high
TCGA-MI-A75C	9.56	alive	1.16365	0.93285	2.29758	1.52774	0.25804	2.16766	high
TCGA-DD-AAEG	23.62	alive	2.12326	0.362001	1.31487	0.688675	0.021994	1.40519	low
TCGA-G3-AAUZ	15.77	alive	2.10936	0.967176	1.05014	0.224153	0.410569	1.52124	low
TCGA-DD-AADW	19.28	alive	2.46305	1.49392	1.44515	0.772717	0.157861	2.05963	high
TCGA-G3-A7M9	1.84	dead	1.80461	2.19905	1.38959	1.47406	3.12848	3.95403	high
TCGA-ED-A66X	13.34	alive	1.17	0.602354	1.38617	1.43836	0.223381	1.72743	low
TCGA-DD-A11A	2.6	alive	0.986004	0.646595	1.19962	0.872857	1.86124	2.18764	high
TCGA-DD-A4NJ	30.49	alive	1.83329	0.99768	2.43928	1.50699	1.52832	3.03075	high
TCGA-G3-AAV6	2.14	dead	1.69081	1.52776	0.953515	0.783914	1.56726	2.43958	high
TCGA-DD-A1EK	18.33	dead	1.67661	1.24412	1.05337	0.558017	0.83524	1.88476	low
TCGA-DD-AAEE	26.61	alive	2.24855	0.844381	1.06463	1.4624	1.34168	2.57735	high
TCGA-CC-5262	3.38	dead	1.91449	0.474381	0.910007	1.61152	2.05518	2.73666	high
TCGA-CC-A8HS	9.86	dead	2.18997	1.74641	1.77696	0.543215	0.956236	2.4641	high
TCGA-ZS-A9CD	45.53	dead	2.2939	0.548906	1.14077	0.818812	0.118357	1.58054	low
TCGA-PD-A5DF	20.99	dead	1.9894	0.167806	1.0266	0.859294	1.58647	2.07912	high
TCGA-DD-AACY	47.63	alive	1.25337	0.227162	0.866467	1.02273	0.351125	1.32577	low
TCGA-DD-AAVW	76.12	alive	1.36981	0.43958	0.377988	1.08986	0.717789	1.51169	low
TCGA-DD-AADL	20.89	alive	1.48745	0.897923	2.10361	1.14194	1.10361	2.42023	high
TCGA-WX-AA47	18.27	dead	2.55112	0.354637	0.333833	0.385759	0.0214932	1.08946	low
TCGA-ED-A7PY	12.81	alive	1.23549	1.30111	0.155749	0.312204	0.0188393	1.01002	low
TCGA-EP-A2KA	20.6	dead	2.70206	0.857746	0.590625	2.64881	1.08402	3.00926	high
TCGA-FV-A3R3	12.02	dead	0.947168	0.396556	0.756753	1.1033	0.237466	1.25966	low
TCGA-ZS-A9CF	79.24	alive	2.15193	0.388315	0.157599	0.776958	2.109	2.17781	high
TCGA-CC-A8HV	9.17	dead	2.25854	1.98245	1.08646	1.38154	1.58734	3.09248	high
TCGA-ZP-A9CY	25.69	alive	1.36994	0.856767	0.662521	0.930433	0.559512	1.59167	low
TCGA-DD-AAEK	35.05	alive	1.54425	0.764996	1.17146	1.10703	1.10361	2.10421	high
TCGA-BC-A110	69.51	dead	1.2924	0.625554	0.420182	0.308998	0.303218	0.98941	low
TCGA-DD-A4NE	21.68	dead	1.13345	0.848202	1.47661	1.32385	0.110465	1.72335	low
TCGA-G3-A7M7	11.86	alive	1.11149	0.659553	1.34672	0.636637	0.535598	1.49168	low
TCGA-G3-A5SL	20.4	alive	2.6544	0.669522	0.499592	1.4271	0.491139	2.01656	high
TCGA-BC-4072	48.95	dead	1.65168	1.10717	1.7767	1.25558	1.43575	2.66852	high
TCGA-DD-AACF	11.99	dead	2.0077	0.850123	0.541329	0.482679	0	1.22643	low
TCGA-DD-AAVS	59.89	alive	1.64292	0.695009	0.306322	0.722357	0.229879	1.23701	low
TCGA-DD-A4NQ	12.25	dead	0.962036	1.13706	1.0604	1.98859	1.49407	2.67839	high
TCGA-BC-A10Z	1.12	dead	1.50038	0.612182	0.89858	1.26906	1.37536	2.17218	high
TCGA-CC-A7IG	9.82	dead	2.65889	2.3805	1.9671	0.705857	0.201749	2.57796	high
TCGA-WX-AA44	20.2	alive	2.57157	1.30723	1.87557	0.629938	0.181466	2.08384	high
TCGA-FV-A2QQ	23.95	alive	1.75986	0.291836	0.242798	1.5569	1.05503	1.91363	low
TCGA-GJ-A6C0	1.02	dead	2.07452	1.39209	1.71228	1.33113	1.30243	2.83638	high
TCGA-K7-A5RF	20.73	alive	0.907017	0.162819	0.613732	0.670315	0.419906	1.00416	low
TCGA-DD-AADF	3.78	dead	3.24494	0.4325	0.493911	0.276796	0.77862	1.67036	low
TCGA-BC-A69I	12.71	alive	2.6987	0.730835	0.25832	1.02079	0.158689	1.62073	low
TCGA-DD-A3A6	107.03	dead	0.463797	1.99303	0.365239	0.457464	1.50769	1.93784	high
TCGA-G3-A3CK	19.22	alive	2.46112	0.703193	0.845132	1.72673	0.599049	2.2749	high
TCGA-BD-A3EP	13.44	alive	2.03746	0.735559	0.854203	1.33021	0.878298	2.12713	high
TCGA-DD-AAE3	18.59	alive	2.54032	1.04122	0.260257	0.432048	0.460582	1.56216	low
TCGA-DD-AAVZ	62.42	alive	2.00621	0.436609	0.515271	0.897704	0.0644503	1.2972	low
TCGA-DD-AACP	13.63	alive	1.58332	0.86168	1.54036	1.23166	1.13775	2.33216	high
TCGA-DD-A4NO	73.75	alive	1.8988	0.432007	0.676255	1.43775	0.410413	1.74598	low
TCGA-DD-AACW	46.78	alive	1.44448	0.914398	0.398291	0.854874	0.0313886	1.25758	low
TCGA-KR-A7K2	27.23	alive	1.94407	0.921652	0.804064	0.275969	0.758352	1.5898	low
TCGA-GJ-A9DB	2.2	dead	2.17564	1.6171	0.786099	1.52428	1.30312	2.7768	high
TCGA-DD-A1EC	19.78	alive	1.56432	0.307408	0.677242	1.83619	0.137205	1.66827	low
TCGA-DD-A39Y	5.62	dead	2.07483	0.712706	2.63759	1.99345	1.11932	3.07461	high
TCGA-ZS-A9CE	40.77	alive	1.55767	1.71092	1.60675	0.598494	1.0196	2.29569	high
TCGA-BC-A10R	10.12	dead	1.00997	0.914918	0.537297	0.550796	1.47611	1.75814	low
TCGA-DD-A113	79.66	alive	0.253049	0.75029	1.30208	1.45465	0.261112	1.54566	low
TCGA-G3-AAV0	15.64	alive	1.94976	1.50147	0.424601	0.111809	0.0420722	1.26237	low
TCGA-UB-A7ME	15.97	alive	1.34187	0.808345	2.21544	0.524676	0.366762	1.71559	low
TCGA-XR-A8TD	33.84	alive	2.10716	0.88497	1.21904	0.924621	0.880071	2.10988	high
TCGA-DD-AACG	15.41	dead	1.74086	3.8937	1.0064	0.814513	0.407577	2.78248	high
TCGA-ED-A8O5	13.34	alive	0.236998	0.494544	0.149451	0.727185	0.0269797	0.651863	low
TCGA-O8-A75V	17.67	alive	1.90974	0.54816	1.3409	1.15077	1.09442	2.18374	high
TCGA-DD-A1EG	45.07	dead	2.25775	0.49878	0.735159	1.28615	1.20018	2.20231	high
TCGA-DD-AAEH	25.76	alive	1.8474	0.087779	0.269202	0.295997	0.0289561	0.748653	low
TCGA-CC-A7IJ	12.55	alive	1.96746	2.11812	0.845086	1.30027	0.993976	2.66305	high
TCGA-ED-A7XP	13.14	alive	1.86191	0.560758	1.71135	1.96359	1.40619	2.82832	high
TCGA-G3-A5SJ	22.93	alive	1.83548	1.06818	2.31761	2.18242	1.57484	3.37162	high
TCGA-2Y-A9GX	80.22	alive	1.70867	0.546714	0.485156	1.47573	0.352234	1.67394	low
TCGA-CC-5261	3.19	dead	2.47182	0.529717	1.46552	1.38434	2.15669	3.0017	high
TCGA-G3-AAV5	11.63	alive	2.0368	1.53659	1.67254	2.47113	0.0839823	2.8102	high
TCGA-BD-A2L6	44.78	alive	1.94251	0.888781	0.969687	0.357324	0.0356519	1.30278	low
TCGA-RC-A7SF	19.02	alive	1.59453	0.709274	0.766497	0.753449	0.543058	1.53158	low
TCGA-DD-AAVV	80.65	alive	1.97679	0.756632	0.951701	1.42436	0.250253	1.87876	low
TCGA-ZP-A9D0	35.84	alive	0.920393	0.304804	0.525661	0.302069	0.0271636	0.661971	low
TCGA-G3-A3CI	5.91	alive	1.17852	0.4735	0.175846	0.648703	0.291824	0.991809	low
TCGA-G3-A7M8	14.13	alive	1.04444	0.546531	0.309249	0.591349	0.0811811	0.889045	low
TCGA-5R-AA1D	14.75	alive	1.74065	0.38802	0.566122	0.951256	0.242253	1.33875	low
TCGA-UB-A7MD	1.71	dead	2.08918	2.17706	1.37111	2.41639	1.30668	3.55992	high
TCGA-FV-A3I1	8.11	dead	1.23314	0.609545	1.05282	1.72207	1.12354	2.23782	high
TCGA-DD-A4NN	29.53	dead	2.01365	0.989812	0.9007	0.406399	0.053091	1.37165	low
TCGA-CC-A7II	13.11	alive	1.30556	1.79556	2.84917	1.05709	1.5592	3.10427	high
TCGA-DD-AADG	37.61	alive	1.42784	0.427511	1.24463	1.14676	1.0023	1.93782	high
TCGA-DD-AAE0	18.23	alive	2.33676	2.61726	1.60203	1.28577	0.352339	2.83267	high
TCGA-DD-A119	7.33	dead	1.57036	0.546281	0.147332	0.448469	0.152601	0.947144	low
TCGA-DD-AADJ	35.02	alive	2.07169	0.47066	0.28243	0.593793	0.559459	1.36141	low
TCGA-CC-A7IL	9.13	dead	1.59086	0.780263	0.128424	0.572107	1.04453	1.53867	low
TCGA-BC-A216	44.38	alive	2.03782	1.23846	1.12395	0.886922	1.69068	2.58239	high
TCGA-DD-A73B	9.3	dead	1.66204	0.896629	0.921862	0.720503	0.0760794	1.41402	low
TCGA-2Y-A9H1	40.37	dead	1.84992	1.07623	1.26378	0.255412	0.857044	1.79249	low
TCGA-ED-A7XO	14.03	alive	2.1139	0.852801	0.18513	0.471867	0.764311	1.53021	low
TCGA-RC-A7SB	19.32	alive	2.04804	1.28312	0.723452	0.558884	1.27243	2.12116	high
TCGA-DD-AA3A	13.47	dead	1.89548	2.48249	1.54612	2.22995	1.94196	3.89963	high
TCGA-QA-A7B7	3.09	alive	2.47563	1.30838	1.22436	1.00367	2.00981	2.96672	high
TCGA-DD-AACH	6.41	dead	1.88782	0.833141	2.24957	2.68179	0.892949	3.17902	high
TCGA-BC-A217	45.89	dead	3.20748	1.94807	1.02971	1.26076	1.59165	3.25541	high
TCGA-DD-AADK	34.46	alive	2.24569	0.731102	1.3204	0.846819	0.254538	1.76807	low
TCGA-DD-A114	37.75	dead	1.25781	0.879727	1.39273	1.41324	0.431932	1.94721	high
TCGA-DD-A4NF	30.95	alive	1.55821	0.618916	1.41599	1.5485	0.775481	2.17201	high
TCGA-DD-AAD5	44.19	alive	2.37634	1.80593	2.23599	1.53168	1.498	3.41184	high
TCGA-2Y-A9H2	56.87	alive	0.700679	0.820051	2.78665	1.50156	0.30693	2.15548	high
TCGA-YA-A8S7	13.53	dead	1.94449	2.01817	1.27807	1.67847	1.75895	3.30683	high
TCGA-EP-A3JL	9.95	alive	1.8904	0.735282	0.507344	0.540435	0.906606	1.62371	low
TCGA-DD-AACE	71.75	alive	1.53875	0.0875366	0.553419	0.295235	1.34853	1.40674	low
TCGA-DD-AAEA	18.89	alive	1.96651	1.78015	0.605286	0.768108	0.561068	1.99676	high
TCGA-XR-A8TC	43.99	alive	1.34798	0.781866	0.331704	1.28845	0	1.35749	low
TCGA-DD-AADD	40.44	alive	1.35418	1.00751	2.38182	1.37315	1.20551	2.66737	high
TCGA-K7-AAU7	11.79	alive	1.68615	0.965628	1.56857	2.06943	1.57961	3.02978	high
TCGA-DD-A116	53.29	dead	2.73561	1.47332	1.72253	0.768565	0.391419	2.31648	high
TCGA-UB-A7MA	27.86	alive	1.90916	2.13982	1.61956	1.67649	0.999025	3.05958	high
TCGA-CC-5264	3.35	dead	2.4707	1.04434	0.888169	2.38979	1.60584	3.23821	high
TCGA-2Y-A9H3	49.8	alive	0.363695	1.46703	0.185718	0.196079	0	0.78708	low
TCGA-DD-A1EA	79.34	alive	2.46383	0.985733	0.862181	1.85252	1.64486	2.96786	high
TCGA-ED-A5KG	28.06	alive	2.36532	1.28165	0.987831	2.17902	0.315986	2.58193	high
TCGA-DD-AACD	12.52	dead	2.7755	0.565395	1.06534	0.330332	0.0682651	1.43068	low
TCGA-ED-A4XI	26.91	alive	0.624668	0.826933	0.207822	0.835485	0.0753198	0.969454	low
TCGA-CC-A5UC	11.4	dead	0.766667	1.14818	0.379421	0.85026	0.172712	1.2303	low
TCGA-2Y-A9GY	24.87	dead	1.60425	1.56248	1.9339	1.70766	0.697588	2.71936	high
TCGA-BC-A69H	14.59	alive	1.91896	2.05806	1.25671	0.825996	1.37589	2.70701	high
TCGA-DD-A4NB	32.49	alive	1.81591	0.234778	0.632627	1.19099	0.10588	1.36784	low
TCGA-DD-AAE9	23.72	alive	2.83276	0.256996	0.0642546	0.926678	0.71888	1.65884	low
TCGA-G3-A3CH	25.62	alive	1.4105	0.823889	0.782053	0.427548	0.371108	1.28767	low
TCGA-2Y-A9H6	11.73	alive	1.37551	1.21307	0.337924	0.621669	0.165721	1.28802	low
TCGA-DD-A4ND	90.21	alive	1.01663	0.701601	0.370256	1.02394	1.43308	1.83973	low
TCGA-DD-AADU	18.2	alive	1.29531	0.657276	0.689493	0.802816	0	1.16505	low
TCGA-CC-A3M9	9.86	dead	1.57787	1.13345	0.488292	1.59154	2.95053	3.21092	high
TCGA-ED-A8O6	1.84	dead	1.95937	1.3681	3.61088	1.22259	1.06887	3.16762	high
TCGA-CC-5260	2.86	dead	1.18478	0.954787	1.3415	2.27261	1.86169	3.06898	high
TCGA-DD-AADN	29.5	alive	1.78391	1.48437	3.02882	0.52327	0.333359	2.29574	high
TCGA-G3-A7M5	14.68	alive	1.72807	1.05357	0.294107	0.29953	0.476206	1.30814	low
TCGA-MR-A8JO	10.84	alive	0.985534	0.95515	0.774031	1.00231	0.460087	1.54448	low
TCGA-DD-A4NG	26.35	dead	1.29295	0.120105	1.32224	0.938702	1.48676	1.95195	high
TCGA-2Y-A9H8	20.8	dead	1.38503	0.706979	1.16053	0.483801	0.103419	1.23859	low
TCGA-EP-A3RK	11.93	alive	3.00767	0.628265	0.909262	1.41189	1.30431	2.60826	high
TCGA-CC-5259	8.21	alive	1.58636	0.0988328	0.30085	0.576678	0.284152	0.956142	low
TCGA-ED-A82E	13.4	alive	1.23515	1.31539	0.78342	1.73514	0.0751306	1.90715	low
TCGA-BC-A112	5.03	dead	1.22962	1.38514	1.09055	2.89299	0.370759	2.72423	high
TCGA-DD-AAW0	66.2	alive	1.54998	0.313013	0.593936	0.310212	0.349441	1.01359	low
TCGA-G3-A25S	13.67	dead	2.26617	1.51722	1.13926	1.0846	1.41839	2.70929	high

[truncated: 4 more sheets: Table S10, Table S11, Table S12, Table S13]
